# Supplementary material for: The characteristics and evolution of pulmonary fibrosis in COVID-19 patients as assessed by AI-assisted chest HRCT
Source: PLoS One. 2021 Mar 23;16(3):e0248957. doi: 10.1371/journal.pone.0248957 (PMC7987145; doi:10.1371/journal.pone.0248957)
Supplement: S1 File — (XLSX) [file pone.0248957.s001.xlsx]

## Sheet: Fig1A AI scores
CT at discharge											degree of pulmonary fibrosis	AI at discharge
Ground-glass opacity	Affected lung segments	Linear opacities	Affected lung segments	Interlobular septal thickening	Affected lung segments	Reticulation	Affected lung segments	Honeycombing or bronchiectasis	Affected lung segments	Pulmonary fibrosis score		PIV	WLV	PIV/WLV	affected lung segment	affected lung lobest
yes	1									2	Mild	3.87	4402.64	0.09	3	4
yes	3									2	Mild	0	4320.06	0	2	3
yes	3									2	Mild	35.13	4699.79	0.75	2	3
yes	3									2	Mild	25.9	4153.58	0.62	2	3
yes	3									2	Mild	0.03	3984.56	0	1	3
yes	3									2	Mild	3.5	4789.49	0.07	2	3
yes	3									2	Mild	0.07	3055.14	0	1	3
yes	3									2	Mild	46.73	2405.22	1.94	2	3
yes	3									2	Mild	22.54	6076.71	0.37	1	3
yes	2									2	Mild	26.72	4013.78	0.67	2	2
yes	2									2	Mild	19.36	6949.22	0.28	1	2
yes	5									3	Mild	132.12	5723.58	2.31	4	11
yes	4									3	Mild	69.40	4674.47	1.48	3	4
yes	7									3	Mild	33.80	3504.31	0.96	5	15
yes	6									3	Mild	107.80	3273.60	3.29	3	6
		yes	2							3	Mild	5.65	7093.65	0.08	1	2
yes	8									3	Mild	28.14	3925.57	0.72	3	8
		yes	3							3	Mild	16.75	5407.31	0.31	2	3
		yes	1							3	Mild	2.6	4097.37	0.06	1	1
yes	6									3	Mild	6.33	3982.29	0.16	3	7
		yes	1							3	Mild	0.21	2610.6	0.01	1	1
		yes	2							3	Mild	0.01	4266.84	0	1	2
		yes	3							3	Mild	0.3	3080.78	0.01	1	1
		yes	1							3	Mild	11.21	4876	0.23	1	1
		yes	3							3	Mild	2.54	6788.83	0.04	2	3
yes	5									3	Mild	0	4849.91	0	2	5
yes	5									3	Mild	35.8	5314.22	0.67	3	5
		yes	3							3	Mild	0	4951.33	0	2	3
		yes	5							4	Mild	2.17	4656.81	0.05	3	5
		yes	6							4	Mild	65.17	3989.09	1.63	3	6
		yes	4							4	Mild	0.42	4180.7	0.01	2	4
		yes	5							4	Mild	27.2	2983.19	0.91	3	5
		yes	5							4	Mild	22.84	3142.36	0.73	2	5
		yes	4							4	Mild	0.75	3538.88	0.02	2	4
yes	2	yes	1							5	Mild	21.83	4546.70	0.48	2	3
yes	2	yes	1							5	Mild	2.52	4588.64	0.06	1	2
yes	2	yes	3							5	Mild	10.66	4796.69	0.22	2	3
yes	3	yes	3							5	Mild	12.64	5171.28	0.24	2	5
yes	2	yes	1							5	Mild	1.1	3547.05	0.03	1	3
yes	2	yes	3							5	Mild	15.12	4179.02	0.36	3	5
yes	3	yes	3							5	Mild	34.97	4949.94	0.71	3	6
yes	2	yes	3							5	Mild	408.59	2895.7	14.11	3	5
yes	3	yes	1							5	Mild	31.96	3715.52	0.86	2	4
yes	2	yes	2							5	Mild	31.89	3827.04	0.83	2	4
yes	2	yes	3							5	Mild	27.01	3342.01	0.81	3	5
yes	2	yes	3							5	Mild	5.29	4298.61	0.12	3	5
yes	1	yes	1							5	Mild	21.06	6154.75	0.34	1	2
yes	1	yes	1							5	Mild	0	5850.88	0	1	1
yes	3	yes	2							5	Mild	60.17	4635.01	1.3	2	4
yes	2	yes	1							5	Mild	2.63	4088.8	0.06	3	3
yes	2	yes	3							5	Mild	4.11	5043.93	0.08	2	3
yes	3	yes	2							5	Mild	9.08	4256.58	0.21	1	3
yes	9	yes	3							6	Mild	115.65	3543.37	3.26	7	17
yes	8	yes	1							6	Mild	67.88	3573.05	1.90	5	16
yes	6	yes	2							6	Mild	94.21	4098.14	2.30	2	6
yes	7	yes	3							6	Mild	12.52	4723.66	0.27	4	8
yes	1	yes	4							6	Mild	12.76	4058.75	0.31	3	4
yes	5	yes	2							6	Mild	38.60	4126.28	0.94	4	5
yes	8	yes	2							6	Mild	166.97	3872.44	4.31	3	8
yes	5	yes	2							6	Mild	9.54	3164.92	0.30	2	5
yes	4	yes	5							6	Mild	42.73	3511.06	1.22	3	8
yes	5	yes	6							6	Mild	38.73	3681.51	1.05	4	11
yes	2	yes	7							6	Mild	0	2574.42	0	3	7
yes	3	yes	5							6	Mild	4.31	2499.38	0.17	3	6
yes	3	yes	9							6	Mild	97.85	5421.69	1.8	4	12
yes	4	yes	3							6	Mild	146.19	2061.92	7.09	5	7
yes	4	yes	2							6	Mild	5.07	3436.89	0.15	4	6
yes	4	yes	2							6	Mild	42.39	4007.2	1.06	3	6
yes	3	yes	7							6	Mild	164.32	2846.15	5.77	4	10
yes	6	yes	2							6	Mild	49.95	3481.77	1.43	4	8
yes	7	yes	2							6	Mild	119.5	4729.7	2.53	3	9
yes	8	yes	3							6	Mild	198.3	2345.06	8.46	4	11
yes	5	yes	1							6	Mild	96.38	3171.36	3.04	4	6
yes	5	yes	2							6	Mild	103.23	3657.17	2.82	5	7
yes	5	yes	2							6	Mild	4.58	2104.38	0.22	4	7
yes	5	yes	3							6	Mild	62.82	2413.9	2.6	4	8
yes	3	yes	6							6	Mild	46.7	3389.76	1.38	2	7
yes	4	yes	3							6	Mild	58.59	3916.47	1.5	5	8
yes	6	yes	3							6	Mild	45.36	3059.35	1.48	4	15
yes	7	yes	3							6	Mild	69.59	3638.97	1.91	3	11
yes	5	yes	3							6	Mild	54.05	3728.50	1.45	2	6
yes	7	yes	3							6	Mild	198.93	4643.38	4.28	4	12
yes	5			yes	2					7	Mild	192.30	3962.77	4.85	3	11
yes	10	yes	1							7	Mild	5.11	2791.69	0.18	3	10
yes	3	yes	7							7	Mild	106.69	6477.28	1.65	4	10
yes	4	yes	5							7	Mild	4.91	3875.47	0.13	3	8
yes	6	yes	5							7	Mild	115.87	3515.38	3.3	3	9
yes	4	yes	6							7	Mild	226.72	2541.54	8.92	4	13
yes	10	yes	1							7	Mild	227.93	2438.55	9.35	5	14
yes	5	yes	5							7	Mild	5.43	3037.65	0.18	2	7
yes	10	yes	2							7	Mild	142.3	4795.61	2.97	5	12
yes	7	yes	8							7	Mild	424.86	5441.77	7.81	5	14
yes	8	yes	5							7	Mild	57.94	2861.83	2.02	5	11
yes	10	yes	3							7	Mild	185.25	3012.30	6.15	5	19
yes	8	yes	5							7	Mild	58.57	3109.50	1.88	3	9
		yes	2			yes	2			8	Mild	74.89	5067.83	1.48	2	4
yes	15	yes	5							8	Mild	397.55	4208.91	9.45	5	15
		yes	1			yes	1			8	Mild	31.25	5117.37	0.61	2	4
		yes	4	yes	3					8	Mild	5.13	5881.7	0.09	2	6
yes	13	yes	5							8	Mild	262.09	4346.49	6.03	5	18
yes	10	yes	7							8	Mild	168.28	2241.9	7.51	5	18
yes	11	yes	5							8	Mild	21.85	4491.02	0.49	5	16
yes	3	yes	1	yes	2					9	Mild	3.89	5241.09	0.07	3	5
		yes	5			yes	1			9	Mild	18.24	5481.79	0.33	2	5
		yes	2					yes	1	9	Mild	179.81	1949.77	9.22	2	3
		yes	5	yes	7					9	Mild	16.15	4512.06	0.36	5	9
yes	3	yes	3			yes	1			10	Mild	22.07	4856.16	0.45	2	3
yes	6	yes	2	yes	2					10	Mild	26.10	3637.78	0.72	5	8
yes	3	yes	7	yes	2					10	Mild	16.80	3218.23	0.52	3	7
yes	6	yes	3	yes	1					10	Mild	21.42	5834.75	0.37	2	5
yes	4	yes	3	yes	2					10	Mild	10.14	6249.63	0.16	2	5
		yes	7					yes	1	10	Mild	42.15	4565.37	0.92	4	8
yes	3	yes	4	yes	3					10	Mild	40.52	3931.65	1.03	3	10
yes	7	yes	3	yes	3					10	Mild	152.01	2759.09	5.51	5	13
yes	6	yes	2			yes	2			11	Moderate	109.04	4411.75	2.47	4	6
yes	5	yes	6	yes	3					11	Moderate	168.31	2435.32	6.91	4	17
yes	2	yes	3					yes	1	11	Moderate	2.79	2021.26	0.14	2	3
yes	2	yes	3					yes	1	11	Moderate	5.59	4476.81	0.12	3	5
				yes	6			yes	1	11	Moderate	3.95	6088.77	0.06	3	6
		yes	12					yes	2	11	Moderate	147.2	5732.13	2.57	4	13
yes	8	yes	5	yes	3					11	Moderate	85.39	3844.92	2.22	4	14
yes	5	yes	2					yes	1	12	Moderate	13.44	3231.82	0.42	3	7
yes	5	yes	2					yes	1	12	Moderate	44.89	3827.03	1.17	4	13
yes	2	yes	6					yes	1	12	Moderate	104.78	5614.22	1.87	3	7
yes	4			yes	3	yes	3			12	Moderate	155.87	3765.96	4.14	5	13
yes	5	yes	6			yes	1			12	Moderate	114.85	3606.7	3.18	5	17
yes	3	yes	4					yes	1	12	Moderate	59.8	3420.7	1.75	2	7
yes	2	yes	1					yes	5	12	Moderate	70.62	6159.94	1.15	4	9
yes	4	yes	2					yes	1	12	Moderate	22.14	6429.18	0.34	2	6
				yes	4			yes	4	12	Moderate	0.52	5182.61	0.01	2	4
yes	6	yes	3					yes	1	12	Moderate	41.14	4820.83	0.85	4	12
		yes	2	yes	2	yes	2			12	Moderate	43.64	4180.13	1.04	1	4
yes	14	yes	3			yes	2			12	Moderate	100.99	4203.83	2.40	5	14
yes	11	yes	5	yes	3					12	Moderate	283.44	5606.18	5.06	5	16
yes	4	yes	3					yes	1	12	Moderate	33.15	5545.53	0.60	3	7
yes	9	yes	5	yes	4					12	Moderate	207.98	3195.54	6.51	5	15
yes	9	yes	8	yes	5					12	Moderate	87.40	2922.10	2.99	5	17
yes	10	yes	3	yes	6					12	Moderate	466.46	3095.93	15.07	5	16
yes	5	yes	4	yes	4					12	Moderate	226.95	2911.07	7.80	5	12
yes	13	yes	2	yes	5					12	Moderate	154.57	3947.68	3.92	5	18
yes	6	yes	5					yes	1	13	Moderate	170.79	4972.25	3.43	3	7
		yes	4	yes	3	yes	2			13	Moderate	163,57	3629.96	4.51	3	9
		yes	3	yes	7	yes	2			13	Moderate	170.8	4973.58	3.43	5	18
yes	9	yes	6					yes	2	13	Moderate	15.29	3338.95	0.46	4	9
yes	11	yes	6	yes	4					13	Moderate	57.20	4124.61	1.39	4	11
yes	16	yes	8			yes	3			13	Moderate	854.24	4451.61	19.19	5	20
yes	8	yes	6					yes	3	13	Moderate	29.75	4639.12	0.64	5	17
yes	13			yes	3	yes	3			13	Moderate	420.53	5188.59	8.10	5	17
yes	12	yes	4	yes	4					13	Moderate	252.08	3627.71	6.95	5	20
yes	16	yes	3					yes	3	13	Moderate	1032.86	2543.73	40.60	5	20
		yes	4	yes	3			yes	3	14	Moderate	138.37	6724.62	2.06	3	7
yes	5			yes	4	yes	4			14	Moderate	182.61	3553.92	5.14	3	8
		yes	4	yes	2			yes	3	14	Moderate	20.56	2812.18	0.73	3	7
yes	2	yes	3	yes	2	yes	3			14	Moderate	44.16	2660.54	1.66	3	7
		yes	2	yes	4			yes	2	14	Moderate	0.89	5482.29	0.02	2	4
yes	9	yes	11					yes	3	14	Moderate	559.52	3133.25	17.86	5	18
yes	4	yes	4					yes	4	14	Moderate	199.46	4060.01	4.91	3	11
		yes	8	yes	4	yes	4			15	Moderate	184.33	3820.67	4.82	4	13
		yes	4	yes	6	yes	5			15	Moderate	243.97	3172.55	7.69	5	15
yes	4	yes	5	yes	2	yes	2			15	Moderate	74.82	2431.89	3.08	5	12
		yes	2	yes	7	yes	10			15	Moderate	687.18	2144.57	32.04	5	17
yes	3	yes	6	yes	3	yes	1			15	Moderate	125.66	3979.69	3.16	5	15
yes	5	yes	3	yes	2	yes	2			15	Moderate	59.77	5739.45	1.04	4	7
yes	7	yes	1	yes	3	yes	3			15	Moderate	99.11	3200.75	3.1	4	12
		yes	5	yes	7	yes	7			15	Moderate	470.22	5002.87	9.4	5	17
		yes	2	yes	6			yes	6	15	Moderate	331.42	5306.32	6.25	4	12
		yes	6	yes	6	yes	4			15	Moderate	105.4	3110.41	3.39	5	13
		yes	3	yes	6			yes	5	15	Moderate	260.54	4562.96	5.71	5	10
yes	2	yes	2	yes	2			yes	2	15	Moderate	103.29	3440.86	3	4	10
		yes	8	yes	3			yes	5	15	Moderate	208.49	2843.66	7.33	5	18
yes	3	yes	8	yes	3			yes	2	16	Moderate	311.71	3311.22	9.41	5	18
yes	7	yes	5	yes	2	yes	1			16	Moderate	80.59	6223.00	1.30	3	13
yes	7	yes	5	yes	3	yes	2			16	Moderate	58.35	3874.05	1.51	5	5
		yes	6	yes	4			yes	5	16	Moderate	100.98	5269.84	1.92	5	17
yes	4	yes	3	yes	6	yes	2			16	Moderate	205.74	3868.87	5.32	5	15
yes	3	yes	4	yes	3			yes	3	16	Moderate	114.7	3454.1	3.32	4	9
yes	3	yes	5	yes	3			yes	4	16	Moderate	68.79	4310.46	1.6	4	12
yes	2	yes	7	yes	2			yes	3	16	Moderate	240.3	1437.76	8.03	5	15
yes	3	yes	3	yes	3			yes	5	16	Moderate	214.35	3834.45	5.59	5	13
yes	8	yes	2	yes	2			yes	2	16	Moderate	24.09	3145.10	0.77	3	8
yes	3	yes	5	yes	2			yes	4	17	Moderate	301.34	3073.08	9.81	4	16
		yes	10	yes	4			yes	4	17	Moderate	233.10	4233.86	5.51	5	16
yes	4	yes	3			yes	1	yes	2	17	Moderate	116.98	4260.40	2.75	3	10
yes	2	yes	2			yes	8	yes	6	17	Moderate	24.58	4733.73	0.53	2	12
yes	5	yes	6	yes	3			yes	3	17	Moderate	308.61	3048.25	10.12	5	16
yes	9	yes	4	yes	3			yes	2	17	Moderate	380.9	4895.91	7.78	5	18
yes	2	yes	3	yes	5			yes	5	17	Moderate	591.82	3248.25	18.22	5	16
yes	6	yes	4	yes	2			yes	3	17	Moderate	173.86	3126.79	5.56	5	17
yes	3	yes	4	yes	5	yes	5			17	Moderate	369.2	4217.54	8.75	4	13
yes	7	yes	3	yes	6	yes	6			17	Moderate	331.72	3444.27	9.63	5	18
yes	4	yes	5	yes	3			yes	1	17	Moderate	81.69	4564.27	1.79	5	16
yes	8	yes	6	yes	2	yes	4			17	Moderate	73.32	6144.30	1.19	4	7
yes	8	yes	9	yes	3			yes	2	17	Moderate	79.04	5019.68	1.57	5	18
yes	6	yes	7	yes	4			yes	2	18	Moderate	216.97	3134.25	6.92	4	11
yes	6	yes	7	yes	4			yes	2	18	Moderate	596.48	4550.96	13.11	4	13
yes	3	yes	9	yes	4			yes	4	18	Moderate	84.52	4013.04	2.11	5	17
yes	4	yes	6	yes	6			yes	4	18	Moderate	318.35	3425.44	9.29	5	18
		yes	2	yes	2	yes	3	yes	1	18	Moderate	148.64	2311.09	6.43	5	12
yes	5	yes	4	yes	6	yes	8			18	Moderate	412.41	3336.34	12.36	5	17
yes	9	yes	9			yes	3	yes	3	18	Moderate	259.22	4020.47	6.45	5	20
yes	8	yes	2	yes	7	yes	10			18	Moderate	1203.89	4167.82	28.89	5	18
yes	16	yes	8	yes	5	yes	3			18	Moderate	725.76	2962.69	24.5	5	18
yes	4	yes	7	yes	8	yes	4			18	Moderate	844.99	2036.76	41.49	5	20
yes	9	yes	9	yes	4			yes	4	19	Moderate	254.88	3158.17	8.07	5	20
		yes	2	yes	4	yes	3	yes	3	19	Moderate	629.14	3303.58	19.04	4	11
		yes	5	yes	3	yes	3	yes	3	19	Moderate	155.42	3317.64	4.68	5	17
yes	10	yes	5	yes	5	yes	4			19	Moderate	372.3	5452.39	6.83	5	16
		yes	2	yes	2	yes	4	yes	2	19	Moderate	375.93	7482.07	5.02	5	12
		yes	4	yes	2	yes	3	yes	1	19	Moderate	172.02	5271.23	3.26	4	11
yes	6	yes	12	yes	3			yes	7	19	Moderate	132.12	3390.74	3.9	5	20
yes	10	yes	10	yes	4			yes	6	21	Severe	253.05	3420.69	7.40	5	14
yes	11	yes	5	yes	2	yes	3	yes	3	22	Severe	188.00	4276.09	4.40	4	12
yes	14	yes	9	yes	3	yes	3	yes	3	23	Severe	764.67	3166.54	24.15	5	20
yes	11	yes	5	yes	3	yes	3	yes	3	23	Severe	187.66	3982.82	4.71	5	11
yes	11	yes	8	yes	3	yes	3	yes	3	23	Severe	261.06	3661.76	7.13	5	18
yes	8	yes	6	yes	3	yes	8	yes	3	23	Severe	788.64	2985.82	26.41	5	18
yes	8	yes	3	yes	7	yes	7	yes	3	23	Severe	358.03	3255.74	11	5	18
yes	7	yes	3	yes	7	yes	7	yes	2	23	Severe	715.74	3057.13	23.41	5	18
yes	9	yes	2	yes	7	yes	5	yes	1	23	Severe	298.14	4095.02	7.28	5	17
yes	5	yes	6	yes	8	yes	3	yes	2	23	Severe	235.40	4859.60	4.84	5	20
yes	5	yes	9	yes	3	yes	4	yes	3	23	Severe	262.49	1927.8	13.62	5	17
yes	8	yes	10	yes	3	yes	3	yes	7	24	Severe	512.22	4234.47	12.1	5	18
yes	10	yes	6	yes	3	yes	4	yes	1	24	Severe	512.01	3407.65	15.03	5	18
yes	8	yes	5	yes	9	yes	6	yes	4	24	Severe	699.11	3731.73	18.73	5	20
yes	5	yes	5	yes	10	yes	3	yes	3	24	Severe	523.49	2350.62	22.27	5	19
yes	9	yes	4	yes	4	yes	2	yes	2	24	Severe	106.01	5020.12	2.11	4	15
yes	4	yes	5	yes	7	yes	3	yes	8	24	Severe	326.80	4223.60	7.74	5	17
yes	7	yes	2	yes	4	yes	9	yes	7	24	Severe	924.82	4477.87	20.65	5	20
yes	16	yes	3	yes	8	yes	6	yes	2	24	Severe	1103.19	2665.59	41.39	5	20
yes	12	yes	6	yes	2	yes	5	yes	9	25	Severe	290.60	3063.59	9.49	5	20
yes	16	yes	5	yes	3	yes	11	yes	3	25	Severe	1015.64	3816.14	26.61	5	20
yes	5	yes	4	yes	14	yes	5	yes	3	25	Severe	830.90	4591.27	18.10	5	20
		yes	16	yes	11	yes	6	yes	12	25	Severe	723.22	2220.76	32.71	5	20
yes	7	yes	8	yes	4	yes	7	yes	8	25	Severe	773.8	3541	21.85	5	17
yes	4	yes	5	yes	12	yes	8	yes	4	26	Severe	939.99	2990.27	31.44	5	20
yes	14	yes	7	yes	5	yes	4	yes	9	27	Severe	1223.47	3423.16	35.74	5	20
yes	16	yes	8	yes	9	yes	8	yes	5	27	Severe	751.69	2505.92	30.00	5	20
yes	18	yes	5	yes	6	yes	5	yes	4	27	Severe	1089.93	3215.05	33.90	5	19
yes	8	yes	4	yes	11	yes	10	yes	5	27	Severe	1106.89	2829.16	39.12	5	20

## Sheet: Fig1B、Tab5
CT at discharge											AI at discharge					reexamination time	clinical classification at first time	CT of reexamination											AI OF reexamination
Ground-glass opacity	Affected lung segments	Linear opacities	Affected lung segments	Interlobular septal thickening	Affected lung segments	Reticulation	Affected lung segments	Honeycombing or bronchiectasis	Affected lung segments	Pulmonary fibrosis score	PIV	WLV	PIV/WLV	affected lung segment	affected lung lobest			Ground-glass opacity	Affected lung segments	Linear opacities	Affected lung segments	Interlobular septal thickening	Affected lung segments	Reticulation	Affected lung segments	Honeycombing or bronchiectasis	Affected lung segments	Pulmonary fibrosis score	PIV	WLV	PIV/WLV	affected lung segment	affected lung lobest
yes	6	yes	7	yes	4		0	yes	2	18	216.97	3134.25	6.92	4	11	30d	Moderate	yes	12	yes	9	yes	3		0		0	12	216.97	3134.25	6.92	4	12
yes	5	yes	6		0		0		0	6	38.73	3681.51	1.05	4	11	30d	Mild	yes	4	yes	6		0		0		0	7	18.4	5554.25	0.33	4	9
yes	12	yes	4	yes	4		0		0	13	252.08	3627.71	6.95	5	20	30d	Mild	yes	7	yes	5	yes	2		0		0	11	102.14	3624.55	2.82	3	11
yes	8	yes	6	yes	2	yes	4		0	17	73.32	6144.30	1.19	4	7	30d	Mild	yes	6	yes	5		0		0		0	7	3.5	7752.36	0.05	3	8
yes	16	yes	3	yes	8	yes	6	yes	2	24	1103.19	2665.59	41.39	5	20	30d	Severe	yes	7	yes	3	yes	2		0		0	10	100.45	3366.26	0.31	4	10
	0	yes	1		0	yes	1		0	8	31.25	5117.37	0.61	2	4	30d	Mild		0		0		0		0		0	0	0	5374.58	0	0	0
yes	7	yes	1	yes	3	yes	3		0	15	99.11	3200.75	3.1	4	12	30d	Moderate	yes	2		0		0		0		0	2	0.12	3621.56	0	1	2
	0	yes	6		0		0		0	4	65.17	3989.09	1.63	3	6	30d	Mild		0		0		0		0		0	0	0	3965	0	0	0
yes	8	yes	6		0		0	yes	3	13	29.75	4639.12	0.64	5	17	30d	Moderate	yes	5	yes	4		0		0		0	7	7.83	5071.68	0.15	3	5
yes	7	yes	5	yes	3	yes	2		0	16	58.35	3874.05	1.51	5	5	30d	Moderate	yes	6	yes	2		0		0		0	6	11.69	4871.14	0.24	5	6
yes	2		0		0		0		0	2	19.36	6949.22	0.28	1	2	30d	Mild		0		0		0		0		0	0	0	6816.49	0	0	0
yes	3	yes	2		0		0		0	5	9.08	4256.58	0.21	1	3	30d	Mild		0		0		0		0		0	0	0	4856.58	0	0	0
yes	5	yes	2		0		0	yes	1	12	44.89	3827.03	1.17	4	13	30d	Moderate	yes	5	yes	2		0		0		0	6	0.28	4434.35	0.01	2	5
yes	11	yes	5	yes	2	yes	3	yes	3	22	188.00	4276.09	4.40	4	12	30d	Mild		0		0		0		0		0	0	0	4867.09	0	0	0
yes	12	yes	6	yes	2	yes	5	yes	9	25	290.60	3063.59	9.49	5	20	30d	Severe	yes	9	yes	5		0		0		0	8	46.94	4432.21	1.06	3	10
yes	3		0		0		0		0	2	35.13	4699.79	0.75	2	3	30d	Mild		0		0		0		0		0	0	0	5499.76	0	0	0
yes	3		0		0		0		0	2	25.9	4153.58	0.62	2	3	30d	Mild		0		0		0		0		0	0	0	4612.52	0	0	0
yes	3		0		0		0		0	2	46.73	2405.22	1.94	2	3	30d	Mild		0		0		0		0		0	0	0	2757.17	0	0	0
yes	4		0		0		0		0	3	69.40	4674.47	1.48	3	4	30d	Mild		0		0		0		0		0	0	0	5074.47	0	0	0
yes	5		0		0		0		0	3	35.8	5314.22	0.67	3	5	30d	Mild		0		0		0		0		0	0	0	5689.73	0	0	0
	0	yes	4		0		0		0	4	0.75	3538.88	0.02	2	4	30d	Mild		0	yes	2		0		0		0	3	1.65	3837.42	0.04	1	2
yes	7	yes	3		0		0		0	6	69.59	3638.97	1.91	3	11	30d	Mild	yes	5	yes	1		0		0		0	6	0.8	4226.78	0.02	2	5
yes	4	yes	5		0		0		0	7	4.91	3875.47	0.13	3	8	30d	Mild		0	yes	1		0		0		0	3	0.03	4407.37	0	0	1
yes	8	yes	5		0		0		0	7	57.94	2861.83	2.02	5	11	30d	Mild	yes	8	yes	3		0		0		0	6	35.63	3258.75	1.09	4	8
yes	5	yes	2		0		0	yes	1	12	13.44	3231.82	0.42	3	7	30d	Moderate	yes	2	yes	3		0		0	yes	3	11	10.44	3220.75	0.32	3	4
	0	yes	5		0		0		0	4	2.17	4656.81	0.05	3	5	30d	Mild		0	yes	3		0		0		0	3	2.46	5251.8	0.05	2	3
yes	11	yes	5	yes	3		0		0	12	283.44	5606.18	5.06	5	16	30d	Moderate	yes	7	yes	2		0		0		0	6	31.15	5744.39	0.54	2	7
yes	2	yes	1		0		0		0	5	2.52	4588.64	0.06	1	2	30d	Mild		0	yes	1		0		0		0	3	0.15	4657.43	0	0	1
yes	8	yes	1		0		0		0	6	67.88	3573.05	1.90	5	16	30d	Mild	yes	6		0		0		0		0	6	15.89	4123.18	0.39	2	6
yes	16	yes	3		0		0	yes	3	13	1032.86	2543.73	40.60	5	20	30d	Mild	yes	12	yes	2		0		0	yes	1	13	188.63	2532.64	7.45	5	12
yes	4	yes	7	yes	8	yes	4		0	18	844.99	2036.76	41.49	5	20	30d	Severe	yes	3	yes	9	yes	4	yes	3		0	16	152.14	2744.79	5.54	5	17
yes	3		0		0		0		0	2	0.07	3055.14	0	1	3	30d	Mild		0		0		0		0		0	0	0	3550.92	0	0	0
	0	yes	4		0		0		0	4	0.42	4180.7	0.01	2	4	30d	Severe		0	yes	2		0		0		0	3	0.35	3801.33	0.01	1	2
yes	7	yes	3		0		0		0	6	198.93	4643.38	4.28	4	12	30d	Mild	yes	5		0		0		0		0	3	28.47	4091.58	0.7	2	5
yes	8	yes	2	yes	2		0	yes	2	16	24.09	3145.10	0.77	3	8	60d	Moderate		0	yes	4		0		0		0	4	0.49	2916.95	0.02	2	4
	0	yes	12		0		0	yes	2	11	147.2	5732.13	2.57	4	13	60d	Moderate		0	yes	10	yes	2		0		0	9	118.2	5948.03	1.99	4	12
yes	14	yes	3		0	yes	2		0	12	100.99	4203.83	2.40	5	14	60d	Moderate	yes	6		0		0		0		0	3	0.07	5276.27	0	2	6
yes	8	yes	1		0		0		0	6	67.88	3573.05	1.90	5	16	60d	Mild	yes	4		0		0		0		0	3	7.96	3895.07	0.2	2	4
yes	9	yes	6		0		0	yes	2	13	15.29	3338.95	0.46	4	9	60d	Moderate		0	yes	2		0		0		0	3	0.09	4744.23	0	1	2
yes	9	yes	9	yes	4		0	yes	4	19	254.88	3158.17	8.07	5	20	60d	Moderate	yes	7	yes	2		0		0		0	6	1.16	3734.48	0.03	2	7
yes	3	yes	7		0		0		0	7	106.69	6477.28	1.65	4	10	60d	Mild		0	yes	1		0		0		0	3	0.05	6253.79	0	0	0
yes	8	yes	3	yes	7	yes	7	yes	3	23	358.03	3255.74	11	5	18	60d	Severe	yes	3	yes	2	yes	5	yes	3		0	15	152.14	2744.79	5.54	5	17
yes	16	yes	3		0		0	yes	3	13	1032.86	2543.73	40.60	5	20	60d	Moderate	yes	10	yes	2		0		0	yes	1	13	265.06	2032.47	13.04	5	12
yes	10	yes	6	yes	3	yes	4	yes	1	24	512.01	3407.65	15.03	5	18	60d	Severe	yes	7	yes	4		0		0		0	6	31.83	3937.11	0.81	3	10
yes	6	yes	3		0		0		0	6	45.36	3059.35	1.48	4	15	60d	Mild		0		0		0		0		0	0	0	3659.35	0	0	0
yes	11	yes	5	yes	2	yes	3	yes	3	22	188.00	4276.09	4.40	4	12	90d	Severe		0		0		0		0		0	0	0	4876.09	0	0	0
	0	yes	5		0	yes	1		0	9	18.24	5481.79	0.33	2	5	90d	Mild		0		0		0		0		0	0	0	6081.79	0	0	0
yes	12	yes	6	yes	2	yes	5	yes	9	25	290.60	3063.59	9.49	5	20	90d	Severe		0	yes	3		0		0		0	3	4.6	3747.85	0.12	2	3
yes	3	yes	4	yes	5	yes	5		0	17	369.2	4217.54	8.75	4	13	90d	Moderate	yes	3	yes	2		0		0		0	5	4.02	4790.7	0.08	2	3
yes	2	yes	1		0		0		0	5	2.52	4588.64	0.06	1	2	90d	Mild		0		0		0		0		0	0	0	5159.34	0	0	0
yes	2	yes	3		0		0		0	5	15.12	4179.02	0.36	3	5	90d	Mild		0		0		0		0		0	0	0.01	4429.62	0	0	0
	0	yes	2		0	yes	2		0	8	74.89	5067.83	1.48	2	4	90d	Mild		0		0		0		0		0	0	0	4826.42	0	0	0
