# Supplementary material for: The characteristics and evolution of pulmonary fibrosis in COVID-19 patients as assessed by AI-assisted chest HRCT
Source: PLoS One. 2021 Mar 23;16(3):e0248957. doi: 10.1371/journal.pone.0248957 (PMC7987145; doi:10.1371/journal.pone.0248957)
Supplement: S3 File — (XLSX) [file pone.0248957.s003.xlsx]

## Sheet: Moderate 169cases
CT at discharge											AI at discharge
Ground-glass opacity	Affected lung segments	Linear opacities	Affected lung segments	Interlobular septal thickening	Affected lung segments	Reticulation	Affected lung segments	Honeycombing or bronchiectasis	Affected lung segments	Pulmonary fibrosis score	PIV	WLV	PIV/WLV	affected lung segment	affected lung lobest
yes	6	yes	7	yes	4			yes	2	18	216.97	3134.25	6.92	4	11
yes	3	yes	3			yes	1			10	22.07	4856.16	0.45	2	3
yes	2	yes	1							5	21.83	4546.70	0.48	2	3
yes	1									2	3.87	4402.64	0.09	3	4
yes	3	yes	5	yes	2			yes	4	17	301.34	3073.08	9.81	4	16
yes	6	yes	2	yes	2					10	26.10	3637.78	0.72	5	8
yes	9	yes	9	yes	4			yes	4	19	254.88	3158.17	8.07	5	20
yes	3	yes	1	yes	2					9	3.89	5241.09	0.07	3	5
yes	6	yes	2			yes	2			11	109.04	4411.75	2.47	4	6
yes	9	yes	3							6	115.65	3543.37	3.26	7	17
yes	5									3	132.12	5723.58	2.31	4	11
yes	4									3	69.40	4674.47	1.48	3	4
yes	5	yes	2					yes	1	12	13.44	3231.82	0.42	3	7
yes	3	yes	8	yes	3			yes	2	16	311.71	3311.22	9.41	5	18
yes	7	yes	5	yes	2	yes	1			16	80.59	6223.00	1.30	3	13
yes	5	yes	2					yes	1	12	44.89	3827.03	1.17	4	13
		yes	10	yes	4			yes	4	17	233.10	4233.86	5.51	5	16
yes	8	yes	1							6	67.88	3573.05	1.90	5	16
yes	7									3	33.80	3504.31	0.96	5	15
yes	3	yes	7	yes	2					10	16.80	3218.23	0.52	3	7
yes	5			yes	2					7	192.30	3962.77	4.85	3	11
yes	5	yes	6	yes	3					11	168.31	2435.32	6.91	4	17
yes	6									3	107.80	3273.60	3.29	3	6
yes	6	yes	2							6	94.21	4098.14	2.30	2	6
yes	7	yes	3							6	12.52	4723.66	0.27	4	8
yes	4	yes	3			yes	1	yes	2	17	116.98	4260.40	2.75	3	10
yes	6	yes	5					yes	1	13	170.79	4972.25	3.43	3	7
yes	1	yes	4							6	12.76	4058.75	0.31	3	4
yes	5	yes	2							6	38.60	4126.28	0.94	4	5
yes	10	yes	1							7	5.11	2791.69	0.18	3	10
yes	8	yes	2							6	166.97	3872.44	4.31	3	8
yes	5	yes	2							6	9.54	3164.92	0.30	2	5
		yes	2	yes	4	yes	3	yes	3	19	629.14	3303.58	19.04	4	11
yes	6	yes	7	yes	4			yes	2	18	596.48	4550.96	13.11	4	13
yes	2	yes	1							5	2.52	4588.64	0.06	1	2
		yes	5							4	2.17	4656.81	0.05	3	5
yes	4	yes	5							6	42.73	3511.06	1.22	3	8
yes	5	yes	6							6	38.73	3681.51	1.05	4	11
		yes	6							4	65.17	3989.09	1.63	3	6
yes	2	yes	3							5	10.66	4796.69	0.22	2	3
yes	2	yes	6					yes	1	12	104.78	5614.22	1.87	3	7
yes	3	yes	7							7	106.69	6477.28	1.65	4	10
		yes	2			yes	2			8	74.89	5067.83	1.48	2	4
		yes	4							4	0.42	4180.7	0.01	2	4
		yes	4	yes	3			yes	3	14	138.37	6724.62	2.06	3	7
		yes	5			yes	1			9	18.24	5481.79	0.33	2	5
		yes	2							3	5.65	7093.65	0.08	1	2
yes	2	yes	7							6	0	2574.42	0	3	7
		yes	5							4	27.2	2983.19	0.91	3	5
yes	2	yes	3					yes	1	11	2.79	2021.26	0.14	2	3
yes	3	yes	5							6	4.31	2499.38	0.17	3	6
yes	3	yes	9							6	97.85	5421.69	1.8	4	12
		yes	8	yes	4	yes	4			15	184.33	3820.67	4.82	4	13
yes	3	yes	3							5	12.64	5171.28	0.24	2	5
yes	3	yes	9	yes	4			yes	4	18	84.52	4013.04	2.11	5	17
		yes	5							4	22.84	3142.36	0.73	2	5
yes	2	yes	1							5	1.1	3547.05	0.03	1	3
		yes	4	yes	6	yes	5			15	243.97	3172.55	7.69	5	15
yes	2	yes	2			yes	8	yes	6	17	24.58	4733.73	0.53	2	12
yes	15	yes	5							8	397.55	4208.91	9.45	5	15
yes	6	yes	3	yes	1					10	21.42	5834.75	0.37	2	5
yes	4	yes	3	yes	2					10	10.14	6249.63	0.16	2	5
yes	3									2	0	4320.06	0	2	3
yes	2	yes	3					yes	1	11	5.59	4476.81	0.12	3	5
yes	8									3	28.14	3925.57	0.72	3	8
yes	4	yes	3							6	146.19	2061.92	7.09	5	7
yes	5	yes	6	yes	3			yes	3	17	308.61	3048.25	10.12	5	16
yes	4	yes	5							7	4.91	3875.47	0.13	3	8
yes	4	yes	2							6	5.07	3436.89	0.15	4	6
yes	4	yes	5	yes	2	yes	2			15	74.82	2431.89	3.08	5	12
		yes	3							3	16.75	5407.31	0.31	2	3
		yes	2	yes	7	yes	10			15	687.18	2144.57	32.04	5	17
yes	4			yes	3	yes	3			12	155.87	3765.96	4.14	5	13
				yes	6			yes	1	11	3.95	6088.77	0.06	3	6
yes	2	yes	3							5	15.12	4179.02	0.36	3	5
		yes	4							4	0.75	3538.88	0.02	2	4
yes	3									2	35.13	4699.79	0.75	2	3
		yes	1			yes	1			8	31.25	5117.37	0.61	2	4
yes	6	yes	5							7	115.87	3515.38	3.3	3	9
yes	3									2	25.9	4153.58	0.62	2	3
		yes	1							3	2.6	4097.37	0.06	1	1
yes	3	yes	3							5	34.97	4949.94	0.71	3	6
yes	4	yes	6							7	226.72	2541.54	8.92	4	13
yes	7	yes	5	yes	3	yes	2			16	58.35	3874.05	1.51	5	5
yes	3									2	0.03	3984.56	0	1	3
yes	6									3	6.33	3982.29	0.16	3	7
		yes	1							3	0.21	2610.6	0.01	1	1
		yes	6	yes	4			yes	5	16	100.98	5269.84	1.92	5	17
		yes	2							3	0.01	4266.84	0	1	2
yes	10	yes	1							7	227.93	2438.55	9.35	5	14
yes	5	yes	6			yes	1			12	114.85	3606.7	3.18	5	17
yes	5	yes	5							7	5.43	3037.65	0.18	2	7
yes	3									2	3.5	4789.49	0.07	2	3
yes	9	yes	4	yes	3			yes	2	17	380.9	4895.91	7.78	5	18
		yes	4	yes	3					8	5.13	5881.7	0.09	2	6
		yes	5	yes	3	yes	3	yes	3	19	155.42	3317.64	4.68	5	17
yes	3									2	0.07	3055.14	0	1	3
yes	3	yes	4					yes	1	12	59.8	3420.7	1.75	2	7
yes	4	yes	2							6	42.39	4007.2	1.06	3	6
yes	3	yes	6	yes	3	yes	1			15	125.66	3979.69	3.16	5	15
yes	5	yes	3	yes	2	yes	2			15	59.77	5739.45	1.04	4	7
yes	3									2	46.73	2405.22	1.94	2	3
yes	2	yes	3							5	408.59	2895.7	14.11	3	5
		yes	3							3	0.3	3080.78	0.01	1	1
yes	3	yes	7							6	164.32	2846.15	5.77	4	10
yes	3	yes	1							5	31.96	3715.52	0.86	2	4
yes	6	yes	2							6	49.95	3481.77	1.43	4	8
yes	3									2	22.54	6076.71	0.37	1	3
yes	7	yes	1	yes	3	yes	3			15	99.11	3200.75	3.1	4	12
yes	2	yes	2							5	31.89	3827.04	0.83	2	4
		yes	1							3	11.21	4876	0.23	1	1
yes	2	yes	3	yes	5			yes	5	17	591.82	3248.25	18.22	5	16
yes	4	yes	6	yes	6			yes	4	18	318.35	3425.44	9.29	5	18
yes	5			yes	4	yes	4			14	182.61	3553.92	5.14	3	8
yes	2	yes	1					yes	5	12	70.62	6159.94	1.15	4	9
yes	7	yes	2							6	119.5	4729.7	2.53	3	9
yes	8	yes	3							6	198.3	2345.06	8.46	4	11
yes	2	yes	3							5	27.01	3342.01	0.81	3	5
yes	10	yes	5	yes	5	yes	4			19	372.3	5452.39	6.83	5	16
		yes	7					yes	1	10	42.15	4565.37	0.92	4	8
		yes	2	yes	2	yes	3	yes	1	18	148.64	2311.09	6.43	5	12
yes	5	yes	1							6	96.38	3171.36	3.04	4	6
		yes	2	yes	2	yes	4	yes	2	19	375.93	7482.07	5.02	5	12
		yes	5	yes	7	yes	7			15	470.22	5002.87	9.4	5	17
		yes	4	yes	3	yes	2			13	163,57	3629.96	4.51	3	9
		yes	2					yes	1	9	179.81	1949.77	9.22	2	3
		yes	12					yes	2	11	147.2	5732.13	2.57	4	13
		yes	3	yes	7	yes	2			13	170.8	4973.58	3.43	5	18
		yes	4	yes	2	yes	3	yes	1	19	172.02	5271.23	3.26	4	11
		yes	5	yes	7					9	16.15	4512.06	0.36	5	9
yes	2	yes	3							5	5.29	4298.61	0.12	3	5
yes	4	yes	3	yes	6	yes	2			16	205.74	3868.87	5.32	5	15
yes	3	yes	4	yes	3					10	40.52	3931.65	1.03	3	10
		yes	3							3	2.54	6788.83	0.04	2	3
yes	5	yes	4	yes	6	yes	8			18	412.41	3336.34	12.36	5	17
yes	6	yes	4	yes	2			yes	3	17	173.86	3126.79	5.56	5	17
yes	5	yes	2							6	103.23	3657.17	2.82	5	7
yes	3	yes	4	yes	5	yes	5			17	369.2	4217.54	8.75	4	13
yes	5									3	0	4849.91	0	2	5
yes	5	yes	2							6	4.58	2104.38	0.22	4	7
yes	3	yes	4	yes	3			yes	3	16	114.7	3454.1	3.32	4	9
yes	5									3	35.8	5314.22	0.67	3	5
		yes	4	yes	2			yes	3	14	20.56	2812.18	0.73	3	7
yes	10	yes	2							7	142.3	4795.61	2.97	5	12
yes	1	yes	1							5	21.06	6154.75	0.34	1	2
		yes	2	yes	6			yes	6	15	331.42	5306.32	6.25	4	12
yes	1	yes	1							5	0	5850.88	0	1	1
		yes	6	yes	6	yes	4			15	105.4	3110.41	3.39	5	13
		yes	3	yes	6			yes	5	15	260.54	4562.96	5.71	5	10
yes	4	yes	2					yes	1	12	22.14	6429.18	0.34	2	6
yes	2	yes	2	yes	2			yes	2	15	103.29	3440.86	3	4	10
yes	5	yes	3							6	62.82	2413.9	2.6	4	8
yes	3	yes	2							5	60.17	4635.01	1.3	2	4
yes	2	yes	3	yes	2	yes	3			14	44.16	2660.54	1.66	3	7
yes	2	yes	1							5	2.63	4088.8	0.06	3	3
yes	2	yes	3							5	4.11	5043.93	0.08	2	3
				yes	4			yes	4	12	0.52	5182.61	0.01	2	4
yes	6	yes	3					yes	1	12	41.14	4820.83	0.85	4	12
yes	3	yes	5	yes	3			yes	4	16	68.79	4310.46	1.6	4	12
yes	7	yes	3	yes	6	yes	6			17	331.72	3444.27	9.63	5	18
yes	4	yes	5	yes	3			yes	1	17	81.69	4564.27	1.79	5	16
yes	2									2	26.72	4013.78	0.67	2	2
yes	3	yes	6							6	46.7	3389.76	1.38	2	7
yes	2									2	19.36	6949.22	0.28	1	2
yes	2	yes	7	yes	2			yes	3	16	240.3	1437.76	8.03	5	15
yes	4	yes	3							6	58.59	3916.47	1.5	5	8
		yes	3							3	0	4951.33	0	2	3
		yes	2	yes	4			yes	2	14	0.89	5482.29	0.02	2	4
		yes	2	yes	2	yes	2			12	43.64	4180.13	1.04	1	4

## Sheet: Severe 57cases
CT at discharge											AI at discharge
Ground-glass opacity	Affected lung segments	Linear opacities	Affected lung segments	Interlobular septal thickening	Affected lung segments	Reticulation	Affected lung segments	Honeycombing or bronchiectasis	Affected lung segments	Pulmonary fibrosis score	PIV	WLV	PIV/WLV	affected lung segment	affected lung lobest
yes	8	yes	6	yes	2	yes	4			17	73.32	6144.30	1.19	4	7
yes	7	yes	8							7	424.86	5441.77	7.81	5	14
yes	8	yes	10	yes	3	yes	3	yes	7	24	512.22	4234.47	12.1	5	18
yes	9	yes	11					yes	3	14	559.52	3133.25	17.86	5	18
yes	13	yes	5							8	262.09	4346.49	6.03	5	18
yes	14	yes	9	yes	3	yes	3	yes	3	23	764.67	3166.54	24.15	5	20
yes	10	yes	10	yes	4			yes	6	21	253.05	3420.69	7.40	5	14
yes	11	yes	5	yes	3	yes	3	yes	3	23	187.66	3982.82	4.71	5	11
yes	8	yes	9	yes	3			yes	2	17	79.04	5019.68	1.57	5	18
yes	9	yes	6					yes	2	13	15.29	3338.95	0.46	4	9
yes	3	yes	3	yes	3			yes	5	16	214.35	3834.45	5.59	5	13
yes	11	yes	6	yes	4					13	57.20	4124.61	1.39	4	11
yes	11	yes	5	yes	2	yes	3	yes	3	22	188.00	4276.09	4.40	4	12
yes	4	yes	4					yes	4	14	199.46	4060.01	4.91	3	11
yes	16	yes	8			yes	3			13	854.24	4451.61	19.19	5	20
yes	6	yes	3							6	45.36	3059.35	1.48	4	15
yes	3	yes	2							5	9.08	4256.58	0.21	1	3
yes	12	yes	6	yes	2	yes	5	yes	9	25	290.60	3063.59	9.49	5	20
yes	10	yes	7							8	168.28	2241.9	7.51	5	18
yes	14	yes	3			yes	2			12	100.99	4203.83	2.40	5	14
yes	8	yes	6					yes	3	13	29.75	4639.12	0.64	5	17
yes	13			yes	3	yes	3			13	420.53	5188.59	8.10	5	17
yes	8	yes	5							7	57.94	2861.83	2.02	5	11
yes	7	yes	3							6	69.59	3638.97	1.91	3	11
yes	11	yes	5	yes	3					12	283.44	5606.18	5.06	5	16
yes	5	yes	3							6	54.05	3728.50	1.45	2	6
yes	7	yes	3							6	198.93	4643.38	4.28	4	12
yes	8	yes	2	yes	2			yes	2	16	24.09	3145.10	0.77	3	8
yes	16	yes	5	yes	3	yes	11	yes	3	25	1015.64	3816.14	26.61	5	20
yes	11	yes	8	yes	3	yes	3	yes	3	23	261.06	3661.76	7.13	5	18
yes	9	yes	9			yes	3	yes	3	18	259.22	4020.47	6.45	5	20
yes	8	yes	6	yes	3	yes	8	yes	3	23	788.64	2985.82	26.41	5	18
yes	8	yes	2	yes	7	yes	10			18	1203.89	4167.82	28.89	5	18
yes	7	yes	3	yes	3					10	152.01	2759.09	5.51	5	13
yes	10	yes	6	yes	3	yes	4	yes	1	24	512.01	3407.65	15.03	5	18
yes	16	yes	8	yes	5	yes	3			18	725.76	2962.69	24.5	5	18
yes	8	yes	3	yes	7	yes	7	yes	3	23	358.03	3255.74	11	5	18
yes	7	yes	3	yes	7	yes	7	yes	2	23	715.74	3057.13	23.41	5	18
yes	8	yes	5	yes	9	yes	6	yes	4	24	699.11	3731.73	18.73	5	20
yes	5	yes	5	yes	10	yes	3	yes	3	24	523.49	2350.62	22.27	5	19
yes	4	yes	7	yes	8	yes	4			18	844.99	2036.76	41.49	5	20
yes	9	yes	4	yes	4	yes	2	yes	2	24	106.01	5020.12	2.11	4	15
yes	4	yes	3					yes	1	12	33.15	5545.53	0.60	3	7
yes	4	yes	5	yes	7	yes	3	yes	8	24	326.80	4223.60	7.74	5	17
yes	9	yes	5	yes	4					12	207.98	3195.54	6.51	5	15
yes	9	yes	8	yes	5					12	87.40	2922.10	2.99	5	17
yes	8	yes	5	yes	3					11	85.39	3844.92	2.22	4	14
yes	7	yes	2	yes	4	yes	9	yes	7	24	924.82	4477.87	20.65	5	20
yes	9	yes	2	yes	7	yes	5	yes	1	23	298.14	4095.02	7.28	5	17
yes	10	yes	3	yes	6					12	466.46	3095.93	15.07	5	16
yes	5	yes	4	yes	4					12	226.95	2911.07	7.80	5	12
yes	16	yes	3	yes	8	yes	6	yes	2	24	1103.19	2665.59	41.39	5	20
yes	5	yes	6	yes	8	yes	3	yes	2	23	235.40	4859.60	4.84	5	20
yes	12	yes	4	yes	4					13	252.08	3627.71	6.95	5	20
yes	13	yes	2	yes	5					12	154.57	3947.68	3.92	5	18
yes	5	yes	4	yes	14	yes	5	yes	3	25	830.90	4591.27	18.10	5	20
yes	4	yes	5	yes	12	yes	8	yes	4	26	939.99	2990.27	31.44	5	20

## Sheet: critical 13cases
CT at discharge											AI at discharge
Ground-glass opacity	Affected lung segments	Linear opacities	Affected lung segments	Interlobular septal thickening	Affected lung segments	Reticulation	Affected lung segments	Honeycombing or bronchiectasis	Affected lung segments	Pulmonary fibrosis score	PIV	WLV	PIV/WLV	affected lung segment	affected lung lobest
yes	14	yes	7	yes	5	yes	4	yes	9	27	1223.47	3423.16	35.74	5	20
		yes	8	yes	3			yes	5	15	208.49	2843.66	7.33	5	18
yes	5	yes	9	yes	3	yes	4	yes	3	23	262.49	1927.8	13.62	5	17
yes	6	yes	12	yes	3			yes	7	19	132.12	3390.74	3.9	5	20
		yes	16	yes	11	yes	6	yes	12	25	723.22	2220.76	32.71	5	20
yes	7	yes	8	yes	4	yes	7	yes	8	25	773.8	3541	21.85	5	17
yes	10	yes	3							7	185.25	3012.30	6.15	5	19
yes	16	yes	3					yes	3	13	1032.86	2543.73	40.60	5	20
yes	11	yes	5							8	21.85	4491.02	0.49	5	16
yes	16	yes	8	yes	9	yes	8	yes	5	27	751.69	2505.92	30.00	5	20
yes	8	yes	5							7	58.57	3109.50	1.88	3	9
yes	18	yes	5	yes	6	yes	5	yes	4	27	1089.93	3215.05	33.90	5	19
yes	8	yes	4	yes	11	yes	10	yes	5	27	1106.89	2829.16	39.12	5	20
