# Supplementary material for: The characteristics and evolution of pulmonary fibrosis in COVID-19 patients as assessed by AI-assisted chest HRCT
Source: PLoS One. 2021 Mar 23;16(3):e0248957. doi: 10.1371/journal.pone.0248957 (PMC7987145; doi:10.1371/journal.pone.0248957)
Supplement: S4 File — (XLSX) [file pone.0248957.s004.xlsx]

## Sheet:  no fibrosis 45cases
ID	Sex	Age	High fever(≥38.0°C)	Cough	Wheeze	Chest tightness	IL-6	WBC, ×10⁹ per L	Lymphocyte ×10⁹ per L	Lymphocyte %	Platelet, ×10⁹ per L	HB (g/L )	CRP	PCT (ng/mL)	ALT, U/L	AST, U/L	Albumin(g/L)	Creatinine (umol/L)	Glucose (mmol/L)	Potassium (mmol/L)	CK (U/L)	Myoglobin (ug/L)	hs-cTnT, pg/mL	Prothrombin time, s	APTT	D-dimer (mg/L)	CD3	CD4	CD8	CD19	CD16+56	IGG	IGM	IGA	AST/ALT	CRP/albumin ratio	Platelet/lymphocyte ratio
10525081	female	79	36.3	yes	no	no	8.4	5.2	0.89	17.2	299	114	14	0.06	20	33	39.4	54	12.92	3.31	20	95.56	0.008	10.6	31.4	204									1.65	0.35533	335.955
33110040	female	30	37.5	yes	no	no	8.52	4.7	1.21	25.9	209	114	3.01	0.03	42	29	44.7	44	6.13	3.95	15	21	0.003	12.1	32.3	240	771	268	291	188	200	1.93	16.1	1.61	0.69048	0.06734	172.727
90040911	male	41	38.1	no	no	no	2.3	6.9	2.17	31.3	185	124	0.499	0.05	24	23	41.9	79	4.84	4.05	15	21.22	0.006	11.8	31.1	90	1874	1310	455	541	245	2.28	8.51	0.74	0.95833	0.01191	85.2535
31351158	female	60	36.1	no	no	no	1.5	4.2	1.1	26.4	150	119	0.499	0.02	17	23	39.5	78	4.69	3.8	20	48.51	0.007	11.1	33.2	1456	1032	584	344	167	182				1.35294	0.01263	136.364
35399082	male	32	39	yes	yes	no	2.2	6.7	2.73	41	253	138	10	0.03	12	17	37.7	66	5.23	3.42	12	24.46	0.004	13.5	34.9	807	1598	965	632	527	303				1.41667	0.26525	92.674
35399157	female	63	37.5	no	no	no	1.5	3.6	1.44	40.3	223	110	0.499	0.02	12	17	37.7	66	5.23	3.42	12	23.11	0.007	11.6	35.8	15	1253	892	336	156	103				1.41667	0.01324	154.861
35399241	female	40	38.9	yes	yes	yes	1.5	6.9	1.82	26.5	408	122	0.499	0.02	26	19	41.5	47	5.17	4.48	28	21	0.003	10.4	29	81	988	424	476	210	308				0.73077	0.01202	224.176
35426255	male	68	no	yes	no	no	16.8	8.6	2.48	28.8	180	155	53.68	0.04	18	17	40	83	15.12	3.07	14	27.77	0.011	11.8	36.1	55	1071	620	419	317	814	12.2	0.94	2.96	0.94444	1.342	72.5807
35426256	female	67	no	no	no	no	3.9	6.5	2.24	34.5	186	119	10	0.02	14	26	40.6	59	5.15	4.19	16	35.87	0.007	90	31.1	45	1676	1051	554	468	228	16.6	0.68	2.47	1.85714	0.24631	83.0357
35426260	female	71	no	no	no	no	3.2	6.1	1.36	22.5	289	126	10	0.02	17	22	40.5	52	4.98	3.36	15	21	0.007	11.6	36.4	54	763	734	83	207	185				1.29412	0.24691	212.5
35426352	male	41	no	no	no	no	2.7	5.7	2.12	37.4	180	146	10	0.03	56	39	40.1	76	4.8	3.95	17	41.53	0.006	10.6	29.2	196	1560	1033	473	198	160				0.69643	0.24938	84.9057
35426372	female	66	no	yes	no	no	1.8	4.1	1.38	33.9	200	107	10	0.02	9	15	38.1	41	5.39	3.39	14	21	0.006	11.5	34.5	36	721	363	244	303	90	10.4	0.61	2.19	1.66667	0.26247	144.928
35426497	male	46	no	yes	no	no	3.4	6.3	3.22	50.8	226	126	10	0.03	21	21	40.1	65	7.9	3.66	13	25	0.006	11.2	29.8	281	1372	820	402	413	827	10.7	0.61	2.37	1	0.24938	70.1863
90273308	male	20	no	no	no	no	25.6	8.5	1.02	12	337	134	28.92	0.09	23	39	41.6	78	4.73	4.42	113	21	0.011	13.4	41.4	143	610	280	263	61	98				1.69565	0.69519	330.392
90273329	male	52	38.9	yes	no	no	14.6	3.5	0.37	10.7	135	149	2.14	0.05	28	29	41.4	89	5.39	4.12	16	50.77	0.007	94	36.2	78	725	513	164	114	200				1.03571	0.05169	364.865
902822618	female	33	no	yes	no	no	8.1	6.1	1.18	19.5	245	155	8	0.04	7	11	38.3	46	8.78	2.73	9	21	0.003	12.2	30.9	22	1135	628	381	197	162				1.57143	0.20888	207.627
33795894	male	66	39.8	yes	yes	no	3.1	5.8	1.35	23.4	268	128	1.64	0.02	54	68	40.9	73	6.28	4.51	54	46.07	0.009	12.6	34.8	399	1208	785	364	171	77				1.25926	0.0401	198.519
35426714	female	30	37.8	no	no	no	3.3	5	1.55	31.3	191	126	1.11	0.02	19	23	43.8	56	4.94	3.53	17	24.36	0.003	11.5	32.6	100	1197	643	462	298	90	15	1.01	1.77	1.21053	0.02534	123.226
W90007367	male	40	37.8	no	no	no	29.9	3.1	0.81	25.8	96	124	10.94	0.05	30	63	39.8	55	6.51	4.25	25	332.4	0.005	12.6	36.7	88	572	281	261	67	120				2.1	0.27487	118.519
W90012999	male	25	37.8	no	no	no	1.5	3.3	1.38	41.7	145	156	1	0.04	4	13	44.3	75	5.13	4.69	14	34.24	0.004	14.4	37.8	88	1087	484	474	100	197				3.25	0.02257	105.072
WJ90060105	male	30	38.4	yes	no	no	1.5	6.3	3.33	53	189	145	2.53	0.02	24	27	40.7	77	4.67	3.69	15	32.43	0.003	12.1	31.8	946	2408	1033	897	523	683				1.125	0.06216	56.7568
90197937	male	33	37.7	yes	no	no	4.1	2.9	0.98	34.4	146	136	10.1	0.06	18	17	44.8	79	5.02	4.01	16	21	0.004	11.4	37.6	61	777	482	208	73	65	2.13	14.8	0.44	0.94444	0.22545	148.98
90262338	male	31	36.8	yes	yes	yes	11.9	6.6	1.02	15.4	167	157	2.61	0.06	74	61	42.2	94	4.89	4.38	15	26.61	0.005	13	30.1	61	1088	435	449	136	124	2.66	10.7	0.75	0.82432	0.06185	163.725
W90060740	male	33	36.6	yes	no	no	1.5	5.5	2.24	40.5	303	157	3.98	0.06	187	78	54.6	73	4.75	4.38	26	21	0.004	11.8	36.2	68	1913	952	627	478	243	2.13	13.1	1.03	0.41711	0.07289	135.268
30134547	female	36	37.9	yes	no	no	1.5	3.7	1.6	43.1	176	117	2.24	0.02	24	30	39.9	73	6.17	3.98	15	21	0.003	12.3	27.9	256	1561	1022	477	193	158	0.97	11.3	1.33	1.25	0.05614	110
35184767	female	78	36.3	no	no	no	2.8	5	1.35	26.8	223	121	2.81	0.05	11	25	35.6	73	6.17	4.14	15	120.1	0.024	12.1	27	359	933	553	299	195	306	5.15	20.6	0.86	2.27273	0.07893	165.185
35184971	male	75	37.1	no	no	no	2.4	5.6	1.28	22.7	276	125	1.08	0.02	13	20	42.1	58	5.39	4.32	13	47	0.016	10.9	35.6	24	895	546	211	236	100				1.53846	0.02565	215.625
901850775	female	67	no	no	no	no	6.8	8.3	2.12	25.6	243	137	2.07	0.04	20	18	42.2	54	5.74	3.79	13	22.76	0.004	10.3	33.7	45	1716	1274	265	289	260				0.9	0.04905	114.623
920148353	male	25	no	no	no	no	11.3	3.7	0.68	18.3	147	147	12.3	0.05	13	15	45.7	70	7.64	4.67	14	28.6	0.003	13.1	32.6	45									1.15385	0.26915	216.176
35184778	female	75	no	no	no	no	3.8	6.6	0.91	13.8	210	130	4.15	0.13	11	21	42.6	53	13.16	3.42	109	87.23	0.005	11	28.7	26						9.28	0.74	3.12	1.90909	0.09742	230.769
35359969	female	37	yes	yes	no	no	1.8	4.4	2.13	48	240	126	10	0.02	16	21	46.5	41	5.69	4.45	44	21	0.003	10.8	30.7	26						13.7	2.35	1.92	1.3125	0.21505	112.676
35360263	female	28	no	no	no	no	2.6	4.9	1.52	31.1	186	119	0.499	0.03	13	24	41.2	46	9.11	3.3	79	21	0.003	13.9	32.7	80						30	0.9	0.91	1.84615	0.01211	122.368
35399061	male	44	no	no	yes	yes	3.5	6.1	1.3	21.7	173	144	10	0.03	17	17	46	82	5.41	4.2	23	21	0.004	11.5	38	39						12.1	0.7	1.24	1	0.21739	133.077
90121464	female	37	no	no	yes	yes	11	6.1	1.18	19.3	186	129	3.83	0.02	14	21	46.8	47	6.02	3.7	81	22.89	0.003	11.7	31.2	101						15	0.78	1.85	1.5	0.08184	157.627
920017515	male	31	no	yes	no	no	1.5	4.7	1.69	36.2	173	135	10	0.02	15	22	45.9	80	4.28	3.65	78	25.86	0.006	12.2	43.4	23	1171	486	517	281	139				1.46667	0.21786	102.367
32283392	male	30	yes	yes	no	no	17.9	4.6	1.99	43.4	138	145	10	0.05	54	42	46.7	76	5.26	3.79	174	22.73	0.004	11.3	33.1	86	1672	733	827	180	161				0.77778	0.21413	69.3467
35184775	male	30	no	yes	no	no	1.6	8	3.51	43.7	229	169	0.499	0.05	53	32	44.9	74	6.04	3.84	105	21	0.008	11.8	32.2	0.05	2488	1596	664	619	210				0.60377	0.01111	65.2422
35184776	male	53	no	no	no	no	3.2	7.4	2.41	32.7	201	139	0.499	0.02	17	22	45	83	5.08	3.44	183	21	0.008	11.7	33.1	39	1134	781	330	195	791				1.29412	0.01109	83.4025
35184777	male	23	no	yes	no	no	1.5	6.4	2.42	38.1	309	158	0.499	0.05	11	17	47.1	75	5.3	4.14	99	21	0.008	13.4	36.3	12	1781	881	718	428	106				1.54545	0.01059	127.686
35184811	male	77	no	yes	yes	yes	19.3	7	1.33	18.9	207	139	15.31	0.09	11	17	43.5	102	5.79	3.54	252	146.5	0.09	11.3	36.8	76	635	348	215	141	604				1.54545	0.35195	155.639
35426257	male	66	no	yes	yes	yes	3.2	3	0.69	23	92	73	10	0.03	17	22	39.4	58	5.11	4.36	230	34.81	0.015	12.5	38.3	96	464	305	98	131	60				1.29412	0.25381	133.333
35426395	female	68	no	yes	no	no	3.1	4.3	1.65	54.5	230	128	10	0.03	18	22	44.6	67	5.49	4.1	93	41.24	0.007	10.3	31.2	167	1140	748	299	337	286				1.22222	0.22422	139.394
920094329	male	30	no	no	no	no	1.5	5.3	2.65	50	311	132	0.499	0.02	14	20	40.2	79	4.67	4.41	116	22.43	0.005	10.7	28.9	34									1.42857	0.01241	117.358
920149194	male	36	yes	no	no	no	2.1	6.3	3.29	52.4	263	147	10	0.03	20	19	44	68	4.7	4.06	100	22.43	0.005	11.6	35	46	2677	1676	1084	970	122				0.95	0.22727	79.9392
920149312	female	85	no	yes	no	no	4.3	4.5	1.2	26.9	153	104	10	0.02	13	28	38.3	88	4.91	3.98	67	49.91	0.024	11.1	32.9	217	1033	691	217	148	110				2.15385	0.2611	127.5

## Sheet: pulmonary fibrosis 239 cases
Sex	Age	High fever(≥38.0°C)	Cough	Wheeze	Chest tightness	IL-6	WBC, ×10⁹ per L	Lymphocyte ×10⁹ per L	Lymphocyte %	Platelet, ×10⁹ per L	HB (g/L )	CRP	PCT (ng/mL)	ALT, U/L	AST, U/L	Albumin(g/L)	Creatinine (umol/L)	Glucose (mmol/L)	Potassium (mmol/L)	CK (U/L)	Myoglobin (ug/L)	hs-cTnT, pg/mL	Prothrombin time, s	APTT	D-dimer (mg/L)	CD3	CD4	CD8	CD19	CD16+56	IGG	IGM	IGA	AST/ALT	CRP/albumin ratio	Platelet/lymphocyte ratio
female	42	no	no	no	no	5.1	5	2.25	44.7	208	120	0.68	0.03	11	23	35	56	5.13	3.28	12	21	0.003	10.7	25	247	1577	1056	406	295	186				2.09091	0.01943	92.4444
male	51	38	yes	no	no	72.8	5.1	1.42	28	340	94	1.49	0.07	13	17	36.8	54	4.74	4.98	12	21	0.003	11	32.6	67	132	44	72	9	75				1.30769	0.04049	239.437
male	57	39.1	no	yes	no	9.7	2.6	0.53	20.7	131	110	64.16	0.16	49	46	38.6	59	9.29	3.85	16	28.87	0.004	14	34.3	102	360	106	172	48	172				0.93878	1.66218	247.17
female	47	36.6	yes	no	no	19.2	2.8	0.65	23.6	153	129	34	0.06	97	61	41.7	57	6.15	4.12	16	21	0.003	11.5	34.2	153	481	270	137	49	128				0.62887	0.81535	235.385
female	68	37.8	yes	no	no	1.7	4.2	1.71	41	194	104	0.499	0.02	17	25	33.5	49	5.05	3.89	19	21	0.006	11.3	31.5	745	1579	737	674	334	215	0.77	15.3	2.66	1.47059	0.0149	113.45
female	40	38	yes	yes	no	31.5	3.7	1.02	2.25	108	127	29.55	0.06	10	20	37.7	52	5.19	3.76	17	28.89	0.004	12.5	36.3	111	671	391	305	75	138				2	0.78382	105.882
female	20	39	yes	no	no	66.7	9.5	1.54	16.3	273	126	90.4	0.07	11	23	34.3	54	8.58	4.21	12	21	0.003	12.3	34.6	111	1273	718	503	52	128	2.42	12.6	1.75	2.09091	2.63557	177.273
male	46	38.5	yes	no	no	26.8	5.7	2.06	36.4	154	142	27.83	0.06	45	37	41	73	6.16	3.82	15	21	0.005	13.1	35.4	99									0.82222	0.67878	74.7573
female	54	38.4	no	no	no	13.6	3.7	1.72	46.1	155	110	40.77	0.03	19	29	36.4	64	5.37	3.95	15	21	0.007	12	30.5	253	1571	1079	308	222	152				1.52632	1.12005	90.1163
male	55	37.7	no	no	no	18	4.6	0.92	20	104	154	13.4	0.06	38	40	47.6	77	5.99	4.06	21	46.59	0.009	11.5	34.5	68	556	363	144	107	291	3.81	15.4	0.97	1.05263	0.28151	113.043
male	35	38.9	no	no	no	3.2	4.4	1.15	26	295	149	4.19	0.03	22	38	37.5	80	5.35	3.95	20	35.76	0.007	11.9	31.1	158						12.1	1.08	4.17	1.72727	0.11173	256.522
female	68	38.4	yes	yes	yes	5.7	2.2	1.09	50.7	188	124	17.5	0.05	13	34	37.4	49	6.62	3.59	13	21	0.005	11.9	31	104	843	283	429	82	174				2.61538	0.46791	172.477
female	68	yes	no	no	no	2.3	5.7	2.76	48.1	199	126	0.499	0.03	23	25	41	52	6.93	3.66	146	21	0.005	10.5	30	205						10.3	1.09	3.26	1.08696	0.01217	72.1014
male	49	no	yes	no	yes	27.6	5.9	0.93	15.8	267	145	10	0.03	21	31	41.8	65	5.89	3.47	292	55.16	0.01	11.1	36.7	77						9.4	0.49	0.97	1.47619	0.23923	287.097
female	14	37.4	no	no	no	4	4.1	1.26	30.9	178	121	0.499	0.03	4	18	43.4	54	4.77	3.67	18	21	0.003	12.6	37.5	257	1062	394	470	114	187				4.5	0.0115	141.27
female	61	yes	yes	no	yes	15.2	5.4	0.6	11.1	285	116	39.5	0.08	16	27	42.8	75	10.19	4.2	89	30.42	0.003	10.8	27.1	203	306	205	78	56	132	11.6	1.11	3.01	1.6875	0.9229	475
male	67	39.5	no	yes	yes	92.9	6.4	0.58	9.1	357	104	110	0.13	16	27	42.8	75	10.19	4.2	19	56.13	0.013	13.5	32.1	2386	721	637	75	160	155	12.2	3.05	1.38	1.6875	2.57009	615.517
male	65	38.9	no	no	yes	14	4.7	1.04	22.3	164	149	40.05	0.12	30	46	35.9	55	8.16	4.31	19	21	0.003	11.7	34.1	166	629	244	288	78	385	15.2	0.67	2.31	1.53333	1.1156	157.692
female	62	40	yes	yes	yes	15.4	8.6	0.97	11.2	221	149	19.8	0.16	18	30	40.4	56	10.96	5.46	23	22.41	0.01	11.5	34.4	208	182	121	55	131	149	2.32	19.2	0.7	1.66667	0.4901	227.835
female	67	no	no	no	no	37.1	7.8	1.41	18.1	182	127	11.93	0.03	18	34	41.1	47	6.63	3.75	89	24.48	0.005	10.8	31.3	152						16.8	0.58	2.17	1.88889	0.29027	129.078
female	61	38.5	yes	no	no	29.9	2.5	0.67	27.2	133	112	26.24	0.12	20	35	37.5	67	5.52	3.05	28	243.7	0.008	11.8	33.3	321	534	271	173	131	58	1.86	11.6	0.71	1.75	0.69973	198.507
male	59	no	yes	no	no	12.4	4.9	1.34	57.9	294	129	15.06	0.03	30	41	41.1	61	5.79	4.11	481	60.4	0.006	11.3	35	478									1.36667	0.36642	219.403
female	30	37.6	no	yes	no	29.2	3.8	1.74	45.5	186	118	15.7	0.02	13	25	39.1	57	5.5	3.65	19	21	0.004	11.4	30.3	69	802	348	292	152	220	2.17	17.1	1.19	1.92308	0.40153	106.897
male	64	no	yes	no	no	32.8	4.6	1.05	22.9	158	117	50.43	0.1	101	83	31.1	72	5.5	3.4	144	48.96	0.01	13	30.2	388	450	255	125	360	88				0.82178	1.62154	150.476
male	55	38.9	yes	no	no	10.9	4.4	0.79	17.9	128	119	7.85	0.05	22	15	37.3	81	4.74	4.07	14	21	0.003	13.8	34.3	24									0.68182	0.21046	162.025
male	45	39	yes	yes	yes	55.6	3.4	0.35	10.4	140	137	92.6	0.29	47	59	39.5	71	8.71	2.74	23	116.5	0.007	12.9	34.7	173	200	69	110	50	100	1.86	18.5	0.52	1.25532	2.3443	400
male	38	38.3	yes	no	no	112.1	5.3	1	18.9	180	152	1.97	0.06	28	20	47.4	59	6.45	3.34	14	21	0.005	12.3	37.8	92	726	269	290	207	135				0.71429	0.04156	180
male	72	39	no	no	no	19.4	2.2	0.42	19.5	167	143	11.66	0.05	42	60	40.9	56	10.72	3.91	21	104.1	0.006	9.7	34.2	92	207	161	49	47	36				1.42857	0.28509	397.619
female	82	37.5	no	no	yes	33.5	10.3	1.05	10.2	445	138	45.15	0.31	29	46	36.2	72	6.39	3.9	19	83.2	0.019	10.6	28	471	489	248	172	132	211				1.58621	1.24724	423.81
male	63	no	no	no	no	2.2	7.5	2.49	33.2	273	140	7.5	0.03	14	16	42.9	65	12.6	3.14	130	39.4	0.016	11.2	37.3	65						12	0.5	2.54	1.14286	0.17483	109.639
female	41	37.2	yes	no	yes	3.7	5.3	1.4	26.7	198	116	1.28	0.02	16	21	38.8	56	5.62	4.7	14	21	0.003	12.4	30.6	52	875	459	364	208	159	2.43	11.2	1.2	1.3125	0.03299	141.429
male	65	39.1	yes	no	no	2.2	3.8	1.17	31	212	132	1.17	0.04	47	34	38	79	5.62	4.01	21	21	0.004	11.6	34.8	298	936	632	216	246	104	1.57	10.3	0.88	0.7234	0.03079	181.197
male	76	39	yes	yes	yes	95.83	4.8	1	20.7	126	140	173	0.17	27	60	35.8	114	6.03	4.05	30	300.9	0.026	13.3	31.8	293	310	198	80	123	378	14.5	0.96	2.59	2.22222	4.8324	126
female	48	36.7	no	no	no	6.6	11.5	2	17.3	248	134	3.86	0.02	22	24	40.8	52	10.36	3.63	16	24.08	0.003	12	38.3	43	1003	618	248	171	362				1.09091	0.09461	124
male	38	37.5	yes	no	no	1.8	12.4	0.96	7.8	268	137	5.61	0.02	68	44	33.2	53	7.91	3.41	14	50.93	0.006	12.3	27	349	444	225	154	248	285				0.64706	0.16898	279.167
female	62	38.5	yes	yes	no	8.76	3.1	1.24	40.5	144	107	10	0.04	16	20	35.8	63	5.36	3.36	17	28.15	0.005	11.4	30.3	183	1059	654	295	256	94	1.04	7.36	0.58	1.25	0.27933	116.129
female	86	no	yes	no	no	19.2	10.5	1.3	12.4	393	144	176	0.3	18	24	33.7	175	17.45	6.11	29	607.1	0.036	12.8	34.4	2823	1367	959	364	106	167	8.39	2.65	0.47	1.33333	5.22255	302.308
male	73	37.3	yes	no	no	3.5	5.8	1.59	27.6	306	139	13.05	0.03	22	31	37.5	60	5.27	3.7	29	60.1	0.012	11	33.6	80	1248	535	512	143	330				1.40909	0.348	192.453
female	70	yes	yes	yes	yes	3.2	5.1	1.59	57.4	225	124	10	0.03	12	15	39.3	61	6.11	2.97	82	34.55	0.01	10.6	28.4	181	1303	672	375	133	249				1.25	0.25445	141.509
female	88	no	no	no	no	3.8	6	1.49	25	147	132	10	0.04	15	28	44.8	76	6.34	3.49	72	34.22	0.012	10.6	33.8	363	903	569	176	276	368				1.86667	0.22321	98.6577
male	44	38	yes	no	no	20.3	4	1.23	30.4	143	112	18.5	0.03	19	31	36.2	51	5.75	2.85	17	21	0.007	11.7	34.8	84	1073	424	451	170	95				1.63158	0.51105	116.26
male	63	yes	no	no	no	53	2.6	0.81	31.2	119	141	50.48	0.07	58	62	35.9	59	5.8	3.8	481	132.1	0.008	12	28.8	149									1.06897	1.40613	146.914
male	56	yes	no	no	no	27.8	15.7	1.31	8.3	289	131	109.95	0.37	239	183	33	66	12.46	4.32	251	48.78	0.01	11.3	37.8	348	2683	1535	1094	77	111				0.76569	3.33182	220.611
male	50	38.5	no	no	no	23.4	3.4	1.35	40.3	145	133	16.59	0.03	36	40	38.3	65	5.37	4.31	16	21	0.004	12.7	33.5	105	822	279	294	86	397				1.11111	0.43316	107.407
female	72	yes	yes	no	no	40.1	5.9	1.58	26.7	99	126	13.96	0.06	54	92	33.8	60	5.88	4.43	139	64.11	0.014	10.5	31.4	324	1073	546	285	298	249	10.3	1.31	2.05	1.7037	0.41302	62.6582
female	65	yes	yes	no	no	32.8	4.9	1.59	32.6	145	131	4.94	0.03	17	26	44.7	66	8.09	3.39	83	21	0.003	10.3	35.4	109						10.2	0.59	1.54	1.52941	0.11051	91.195
male	48	38.9	yes	no	no	70.7	4	0.65	16.4	102	152	8.8	0.14	24	24	40.8	93	5.9	4.15	18	56.05	0.006	12.7	33.4	197	469	196	221	96	146				1	0.21569	156.923
female	27	no	no	no	no	10.3	4.6	0.91	20	192	115	3.44	0.05	12	23	49.4	60	5.49	3.72	91	34.31	0.003	12.2	38.1	84	657	247	391	108	146				1.91667	0.06964	210.989
female	49	39	no	no	no	46.9	6.1	0.45	7.4	248	133	24.1	0.04	24	28	43.6	57	7.15	3.22	14	21	0.003	11.5	33	146									1.16667	0.55275	551.111
male	47	yes	yes	yes	yes	32.1	9.4	1.01	10.8	232	131	30.28	0.28	94	94	35.5	72	9.51	3.45	488	114.8	0.006	12.4	26.5	254	570	458	140	235	179				1	0.85296	229.703
male	54	38.7	yes	no	no	23.1	3.3	1.07	32.4	202	125	15.86	0.02	25	42	44.3	76	6.79	3.45	21	73.85	0.005	12.8	32.5	90						12.3	0.69	1.28	1.68	0.35801	188.785
female	47	yes	no	no	no	21.2	3.8	1.2	32	163	125	13.3	0.04	14	26	36.6	56	5.11	3.17	92	22.09	0.006	12.5	29.3	528									1.85714	0.36339	135.833
male	67	yes	yes	yes	no	20.9	5.5	0.39	4.69	222	129	71.49	4.53	35	59	31.7	101	5.42	3.22	767	93.86	0.013	11.6	28.8	693	203	102	95	50	43				1.68571	2.25521	569.231
male	61	no	yes	yes	no	10.5	4.3	1.29	55.1	210	125	7.02	0.03	15	29	37.5	68	5.62	3.86	85	27.34	0.01	13.9	30.2	56	915	352	395	144	224				1.93333	0.1872	162.791
male	49	yes	no	no	no	30.3	3.7	1.03	27.8	177	127	53.92	0.05	24	53	36.2	50	5.16	3.57	1069	162.1	0.005	13.1	28.7	280									2.20833	1.4895	171.845
female	45	yes	yes	no	no	30.2	4.8	1.95	40.6	148	131	8.83	0.07	39	44	38.4	72	5.29	3.39	187	39.44	0.004	11.6	29.6	109	1701	1037	610	431	346				1.12821	0.22995	75.8974
female	35	yes	no	no	no	1.5	6	1.87	59.9	240	120	0.499	0.02	7	20	38.9	50	5.17	4.1	57	21	0.003	11.9	30.3	150									2.85714	0.01283	128.342
female	67	yes	yes	no	no	6.1	14.6	0.21	1.4	157	124	3.39	0.06	22	28	31.7	56	8.63	2.56	266	94.21	0.008	11.6	30.7	215						30.6	0.57	0.46	1.27273	0.10694	747.619
male	71	38.2	yes	no	no	6.4	5	1.21	24.2	145	152	0.5	0.12	44	36	43.8	58	7.33	4.16	17	22.25	0.007	11.2	31.7	98									0.81818	0.01142	119.835
male	56	38.5	no	no	no	15.7	3.6	1.49	41.2	167	152	43.71	0.07	21	33	43	63	5.85	3.48	17	24.52	0.008	19.9	37.3	51	558	270	155	150	534				1.57143	1.01651	112.081
female	50	yes	yes	no	no	10.4	3.8	1.9	9.5	268	107	0.499	0.02	6	7	32.9	54	5.24	3.85	12	27	0.007	11.4	29.8	236						14.3	0.73	1.65	1.16667	0.01517	141.053
female	69	no	yes	no	no	13.4	5.8	1.44	24.8	303	104	13.8	0.04	100	42	36.4	57	6.35	3.54	254	87.51	0.006	12.3	26.8	293									0.42	0.37912	210.417
female	61	38	no	no	no	91.4	6.1	1.26	20.6	172	130	16.33	0.08	9	19	44.9	80	9.67	3.59	24	21	0.005	10.5	34	86						11.7	0.51	2.68	2.11111	0.3637	136.508
male	63	38.2	yes	no	no	19.3	3.9	1.44	37.4	195	133	7.34	0.04	24	43	41.8	69	5.8	4.14	22	166	0.012	12.5	33.8	66									1.79167	0.1756	135.417
male	55	37.5	yes	no	no	95.6	5.4	1.16	21.5	190	111	83	0.19	21	28	35.1	123	6.4	4.3	14	47.85	0.015	12.4	34.5	200	538	325	165	119	395	9.98	0.44	1.71	1.33333	2.36467	163.793
female	55	37.5	yes	no	no	3.2	7.2	0.63	8.8	156	115	2.9	0.07	37	30	37.5	54	9.63	3.47	19	26.82	0.003	11.4	29.1	109	413	213	185	92	101				0.81081	0.07733	247.619
male	79	no	no	yes	yes	17.8	6.9	1	14.4	260	112	29.4	0.07	49	59	35.3	58	6.6	3.5	24	69.5	0.01	13.2	32	54						13.2	0.5	2.72	1.20408	0.83286	260
female	67	38	yes	no	no	2.9	5.2	2.29	44	232	35	0.499	0.03	16	25	40.3	61	4.23	3.67	18	43.12	0.01	11.4	29.3	92	1784	1142	384	398	541	3.82	21.2	1.57	1.5625	0.01238	101.31
male	39	yes	yes	yes	yes	2.5	6	2.2	36.9	209	121	10	0.06	148	96	35.3	73	4.87	4.5	16	28.8	0.006	10.6	28.4	34						8.4	1.14	1	0.64865	0.28329	95
male	60	37.9	no	no	no	7.9	7.2	2	27.8	303	120	11.73	0.02	37	34	39.6	81	5.32	4.43	21	73.06	0.008	12	35.7	50	1006	708	211	637	401	0.9	11.6	1.07	0.91892	0.29621	151.5
male	74	no	yes	yes	yes	271.9	7.4	0.15	2.1	146	139	161.98	0.45	50	74	37.5	77	7.17	3.66	27	172	0.01	12.4	32.7	589						10.9	0.68	2.2	1.48	4.31947	973.333
female	39	38	yes	yes	no	3.1	5.6	1.52	27.2	338	116	0.499	0.45	50	74	37.5	77	7.17	3.66	15	21	0.08	12.7	38.2	136	1220	577	538	210	213	9.34	0.47	2.03	1.48	0.01331	222.368
male	68	38.6	yes	no	no	5.2	15.34	0.86	20	188	100	15.34	0.03	29	26	36.7	73	7.17	4.05	15	21	0.08	12.7	38.2	136	503	342	140	159	175				0.89655	0.41798	218.605
male	57	no	yes	yes	yes	8.9	10.3	1.65	16.1	350	144	7.55	0.13	54	40	35.8	92	8.4	3.06	20	191	0.02	11.2	31.1	360						16.6	1.44	3.48	0.74074	0.21089	212.121
female	56	38	yes	no	no	3.2	5.4	2.28	42.1	374	112	3.88	0.06	14	25	26.8	70	6.32	3.43	15	21	0.006	12.6	33.5	322	1214	1038	133	261	61				1.78571	0.14478	164.035
male	78	yes	yes	yes	yes	28.6	5.7	0.78	13.8	145	116	16.38	0.06	14	25	26.8	70	6.32	3.43	169	153.8	0.029	13.9	32.1	3840	420	251	166	183	88				1.78571	0.61119	185.897
male	61	no	yes	no	no	13.7	5.8	1.88	32.5	273	145	9.25	0.03	24	40	37.1	93	5.43	4.58	527	147.4	0.011	14	37.5	113									1.66667	0.24933	145.213
female	56	no	yes	yes	yes	46.4	2.5	0.95	38.6	224	105	23.2	0.03	15	23	43.4	52	6.74	2.74	21	32	0.009	11.9	27.2	344						12.6	1.08	2.28	1.53333	0.53456	235.789
male	66	39	yes	yes	no	5.3	4.4	1.02	23	241	104	11.67	0.03	33	27	34.2	90	4.85	4.47	15	32.9	0.012	11.3	31.9	114	713	438	280	136	522	14.7	0.78	2.65	0.81818	0.34123	236.275
male	58	38.2	yes	yes	yes	68.5	2.8	0.51	18.4	157	102	28.2	0.13	16	28	33.8	87	6.4	4.27	15	42.52	0.01	12.1	39.6	33	269	157	1110	40	93	1.24	10.1	0.69	1.75	0.83432	307.843
male	70	no	yes	yes	yes	9.3	6.7	0.75	11.2	148	121	155.81	0.04	28	32	29	71	8.25	3.79	51	27.49	0.035	11	41.2	2014	212	124	81	52	65				1.14286	5.37276	197.333
female	55	36	no	no	no	2	5	1.84	37	292	116	3.28	0.03	14	18	40.4	56	5.86	3.73	18	24	0.003	11.8	33.3	52	1470	1278	322	281	160	2.02	10.8	0.98	1.28571	0.08119	158.696
female	57	no	no	no	no	10.4	4.7	1.08	22.9	141	125	5.36	0.04	14	27	45	71	5.86	3.99	18	30.79	0.004	11.1	14	90						9.4	0.6	1.3	1.92857	0.11911	130.556
male	51	38.4	no	no	no	1.5	2.7	0.98	36.6	194	129	10	0.03	27	22	38.5	67	5.61	3.8	18	21	0.007	11.7	30.5	2235	697	371	254	171	86				0.81481	0.25974	197.959
male	56	no	yes	yes	yes	3.2	5.3	1.5	28.2	235	140	0.74	0.03	24	17	41.6	73	7.43	4.52	92	28.38	0.009	12.1	29.8	59	901	398	247	272	208				0.70833	0.01779	156.667
female	56	38	yes	yes	yes	2.8	6.1	2.16	35.2	332	130	3.54	0.03	47	30	37.7	53	6.34	4.14	16	21	0.003	10.6	29	171	1130	669	319	359	134	0.47	11.1	0.77	0.6383	0.0939	153.704
male	89	37.3	yes	yes	yes	12.1	8.4	2.48	29.6	186	118	98.35	0.12	23	23	29.6	77	6.34	5.07	21	83.56	0.02	12.4	30.6	3442	2006	393	1554	39	129				1	3.32264	75
male	76	no	yes	no	no	24.7	3.1	0.34	10.9	121	123	8.63	0.16	51	73	27.2	61	6.45	2.79	17	99.98	0.017	11.5	26.2	1722						8.69	0.69	1.82	1.43137	0.31728	355.882
male	78	no	yes	no	no	98.4	4.3	0.76	17.6	244	132	77.01	0.07	24	59	38.8	89	10.53	4.76	274	128.5	0.013	12.2	34.9	94									2.45833	1.98479	321.053
female	69	no	no	no	no	5.7	5.7	1.26	22	300	134	3.82	0.02	9	14	36.8	50	6.21	4.31	12	21	0.005	11.2	32.3	94	923	604	282	159	145	13	0.73	4.06	1.55556	0.1038	238.095
male	64	yes	yes	yes	yes	9.7	14.9	0.9	6.1	399	129	37.69	0.23	25	28	36	93	29.9	4.8	32	194	0.01	11.1	24.2	6661						8.15	0.93	1.43	1.12	1.04694	443.333
female	53	38.4	yes	no	no	13.1	3.3	1.14	34.9	188	126	19.5	0.03	91	51	43.3	61	6.26	3.51	14	21	0.004	11.1	26.7	133	1246	820	382	317	2245	2.1	10.5	1.44	0.56044	0.45035	164.912
male	71	no	yes	yes	yes	66.6	3.1	0.84	27.5	108	129	43.8	0.04	46	42	32.5	77	5.18	3.58	18	59.75	0.012	13.5	29.8	119						10.2	0.55	2.22	0.91304	1.34769	128.571
female	41	yes	yes	yes	yes	64.9	4.3	0.79	18.5	126	121	34	0.04	122	141	44.3	45	6.05	3.59	22	21	0.008	13.7	30.2	238									1.15574	0.76749	159.494
female	63	no	no	no	no	1.8	3.7	1.08	29.2	229	124	0.499	0.09	45	34	29.6	49	4.81	3.62	49	21	0.008	11.7	29.6	313	715	480	194	203	159				0.75556	0.01686	212.037
male	56	38.2	yes	no	no	155.9	4.9	0.89	18.3	174	136	2.03	0.06	45	34	29.6	49	4.81	3.62	15	21	0.006	11.5	31.5	50	721	438	162	87	183				0.75556	0.06858	195.506
male	42	39	no	yes	yes	7.5	2.9	0.57	19.9	95	144	19.1	0.08	62	55	43.3	73	8.61	4.52	22	92.84	0.004	10.1	35.2	195	285	86	173	36	218	9.37	0.61	1.27	0.8871	0.44111	166.667
female	39	38.7	no	no	no	19.3	3.7	1.11	29.7	207	132	7.58	0.07	15	19	40.1	54	5.3	3.6	15	21	0.004	12.8	33.6	107	965	567	338	171	50	11.2	1.64	0.82	1.26667	0.18903	186.486
female	59	yes	yes	yes	yes	22.3	5.5	1.16	21.2	138	119	11.24	0.03	7	25	42.3	44	10	3.17	15	21	0.003	11.6	39.6	132									3.57143	0.26572	118.966
female	29	no	yes	no	no	3.4	5.3	0.5	9.4	199	125	0.499	0.05	14	19	45.3	44	5.87	4.01	66	21	0.003	12.3	32.5	137	373	105	227	63	71				1.35714	0.01102	398
male	47	38.8	yes	no	no	15.3	4.2	1.67	40	139	141	10.89	0.03	36	32	38.9	89	6.02	4.23	15	25.61	0.006	11.5	34.1	216	1248	565	557	204	306				0.88889	0.27995	83.2335
male	73	yes	no	yes	yes	3.2	3.4	0.45	13.4	266	104	3.04	0.04	36	45	33.5	69	8.9	4.19	11	83.26	0.008	12.4	31	1597						19.6	0.72	1.96	1.25	0.09075	591.111
female	51	36.8	no	no	no	1.5	6.2	2.18	35	244	103	4.62	0.04	9	13	31.9	39	8.9	3.45	11	21	0.003	11.7	25.7	693	633	397	207	96	45				1.44444	0.14483	111.927
male	55	no	yes	no	no	1.5	7	0.42	6	363	120	14.9	0.03	18	20	36.5	69	15.86	3.68	24	53.65	0.006	11.4	25	434									1.11111	0.40822	864.286
female	56	38	yes	no	no	7.2	6	0.68	11.3	247	105	3.78	0.03	8	6	36.5	36	7.51	2.98	15	21	0.003	11.4	25	434	375	229	118	150	99				0.75	0.10356	363.235
female	50	no	yes	yes	yes	13.8	15.6	0.23	1.5	251	129	14.78	0.04	10	23	39	42	15.4	2.87	14	70.8	0.005	11.8	30.2	249									2.3	0.37897	1091.3
female	54	no	yes	no	no	1.5	6.5	0.6	9.2	280	109	0.499	0.03	17	13	30.5	64	7.8	2.91	65	36.32	0.004	11.3	21.7	224	348	153	199	98	19	18.9	1.35	2.24	0.76471	0.01636	466.667
male	31	yes	yes	no	no	36.6	12.8	0.84	5.6	222	122	5.35	0.04	15	17	34.1	70	3.6	3.49	132	38.47	0.005	12.9	30.3	190	414	224	137	211	94	17.8	0.91	1.82	1.13333	0.15689	264.286
male	68	no	yes	no	yes	3.6	1.7	0.47	28.5	65	96	1.07	0.04	14	27	35.4	73	4.39	3.63	33	31.8	0.006	16.8	34.2	99	574	304	221	155	137				1.92857	0.03023	138.298
male	85	no	no	no	no	8.7	6.1	1.09	17.8	215	129	10	0.06	30	43	40.6	81	5.89	3.65	135	38.51	0.013	12.8	46	504						17.5	1.65	2.87	1.43333	0.24631	197.248
male	65	no	no	no	no	89.4	3.9	0.81	20.5	225	137	60.68	0.04	27	36	40.5	76	7.41	3.5	82	42.68	0.017	12.4	32.9	48	651	421	160	272	503	12.3	0.72	0.99	1.33333	1.49827	277.778
male	67	no	yes	no	no	1.5	5.4	1.31	24.3	290	140	10	0.04	50	41	40.6	91	5.07	4.3	19	30.96	0.024	10.9	30.2	132	725	378	256	165	291	11.7	0.8	2.97	0.82	0.24631	221.374
male	73	38.4	yes	yes	yes	168.2	9.8	0.49	5	281	93	140.21	0.4	71	80	28.3	120	5.07	4.52	19	321.8	0.016	11.4	28.8	517	595	463	184	269	118	1.9	13	0.65	1.12676	4.95442	573.469
male	52	no	yes	yes	yes	116.5	5.3	1.23	23.3	336	130	94.93	0.08	32	35	35.3	72	10	4.23	70	33.36	0.006	13	31.7	2361	545	286	226	162	300				1.09375	2.68924	273.171
female	82	yes	yes	yes	yes	56.7	5.9	1.12	18.9	254	100	62.8	0.1	14	23	41.4	84	8.99	4	55	39.11	0.009	13.5	31.9	715	806	411	355	186	132	14.3	0.61	2.21	1.64286	1.51691	226.786
male	66	no	yes	yes	yes	2.8	5.9	1.66	28.3	153	144	10	0.02	19	23	38.2	59	5.8	3.5	160	37.28	0.006	11.8	29.1	87	1265	872	287	175	228				1.21053	0.26178	92.1687
male	42	yes	yes	yes	yes	7	5.7	2.1	37.2	187	132	10	0.17	24	23	40	62	6.61	2.93	152	40.54	0.005	11.6	38.1	52									0.95833	0.25	89.0476
female	51	38	yes	yes	yes	2.2	4.1	1.54	37.7	242	123	1.28	0.02	15	24	39.2	53	6.61	4.22	19	21	0.006	12	36.3	58	1245	518	552	167	138	1.68	12	1.67	1.6	0.03265	157.143
male	67	38.2	yes	no	no	8.5	10.8	1.75	16.2	249	129	1.93	0.02	24	37	41.5	56	7.68	3.79	43	39.99	0.343	12.6	36.3	64	1630	949	659	292	542	2.39	12.3	0.77	1.54167	0.04651	142.286
female	31	38.8	yes	yes	yes	68.7	6.6	1.25	19.1	154	98	78.1	0.16	24	43	29.5	38	5.03	3.42	19	47.18	0.003	10.3	41.6	515	884	499	335	84	261	1.21	8.23	1.47	1.79167	2.64746	123.2
male	60	38.3	yes	no	no	61.25	6.9	0.91	13.2	167	134	82.3	0.08	35	55	39.8	73	5.03	4.07	15	356.8	0.008	12.2	33.2	181	586	366	180	248	50	11.9	0.24	1.96	1.57143	2.06784	183.516
female	52	38	yes	no	no	5.9	4.2	1.61	38.4	215	122	12.49	0.03	16	19	40.1	46	7.07	3.83	11	21	0.003	10.7	29.5	92	1147	717	376	174	242				1.1875	0.31147	133.54
male	51	38.9	yes	no	no	30.3	4.9	0.53	10.9	156	149	39.97	0.06	18	32	34.4	68	8.6	3.05	18	31.69	0.006	12	31.1	289	234	146	86	41	115				1.77778	1.16192	294.34
male	37	39	yes	no	no	108	8.7	0.76	8.7	256	136	24.8	0.06	428	95	33.4	76	8.42	4.06	13	92.44	0.006	11.7	24	3874	315	180	76	168	14	10.5	0.44	1.25	0.22196	0.74251	336.842
male	89	38.4	yes	no	no	148.1	5.2	1.58	30.4	122	120	8	29.9	18	15	37.7	70	6.67	3.78	11	25.33	0.021	12	30.8	361	880	135	567	11	152				0.83333	0.2122	77.2152
male	90	39	yes	no	no	55.8	5.5	1.08	19.6	109	136	26.3	0.08	20	28	36.9	84	3.36	3.94	16	120.8	0.02	11.8	30.1	241	562	359	155	174	239				1.4	0.71274	100.926
male	60	39	yes	yes	no	35.7	3.7	0.72	19.3	149	146	8.8	0.05	19	30	46.6	80	6.34	4.22	17	21	0.006	11.4	34.4	79	448	205	194	69	277	15.2	0.75	1.48	1.57895	0.18884	206.944
female	47	37.7	no	no	no	50.5	4.3	1.38	32	180	135	8.25	0.06	28	25	43.4	64	5.73	4.66	16	21	0.003	11.4	34.4	79	1004	607	298	107	75				0.89286	0.19009	130.435
male	43	38.2	no	no	no	6	7.3	1.25	17.1	159	141	9.75	0.04	41	37	42.6	65	7.83	3.73	18	21	0.003	13.9	33.2	101	500	275	268	262	327	2.52	13.2	0.62	0.90244	0.22887	127.2
male	57	37.8	no	no	no	4.6	4.3	0.96	22.3	189	141	4.36	0.07	23	34	42.9	75	6.4	5.03	14	21	0.007	11.9	32.1	49	635	423	186	101	175	1.56	10.9	0.43	1.47826	0.10163	196.875
male	43	37.7	yes	no	no	53	8.3	1.38	16.7	191	160	48.4	0.09	27	34	39.5	68	6.5	4.64	20	55.37	0.012	13.3	34.4	74	697	398	214	118	556	12	1.13	1.44	1.25926	1.22532	138.406
male	45	38.8	yes	yes	yes	46.4	3	0.83	27.8	151	125	75.8	0.11	25	31	39.5	91	5.77	4.44	16	42.81	0.006	12.1	34.6	92	579	367	176	113	83	10.8	0.47	2.18	1.24	1.91899	181.928
male	38	38.3	yes	no	no	2.7	4.6	1.63	35.7	193	153	4.62	0.07	61	49	43	93	6.23	3.98	12	25.84	0.007	11.8	34.7	185	916	491	303	215	595	14.9	0.59	0.89	0.80328	0.10744	118.405
male	33	38.5	yes	no	no	25.6	3.4	1.28	37.2	173	75	12.94	0.11	9	30	39.5	72	4.95	3.71	16	34.33	0.006	11.7	38.5	87	916	324	499	196	120	12.4	1.19	2.4	3.33333	0.32759	135.156
male	41	38.7	yes	no	no	29.9	4	0.97	24.4	117	165	13.3	0.06	32	30	44.5	76	4.8	3.97	20	22.26	0.004	12.3	34.5	225	768	565	209	150	70	14.4	0.5	1.5	0.9375	0.29888	120.619
male	54	39.6	no	no	no	33.3	2.6	0.86	33.7	114	130	16.7	0.06	28	38	35.4	58	5.49	4.05	15	52.87	0.006	12.2	36.7	236	631	262	294	170	243	12.2	0.59	2.19	1.35714	0.47175	132.558
female	37	38.7	yes	no	no	11	4.5	1.39	31	195	131	1.64	0.03	15	21	43.4	60	4.8	3.72	16	21	0.003	12.4	32.1	15	956	509	379	315	99	10.6	1.24	2.34	1.4	0.03779	140.288
male	56	38.5	no	no	no	37.5	3.7	1.01	27.2	190	141	67.7	0.07	57	82	36	62	4.79	4.65	21	45.87	0.008	11	36.2	157	696	451	207	61	275	9.64	0.55	1.58	1.4386	1.88056	188.119
male	89		no	yes	yes	144.9	4.5	0.6	13.5	212	116	115	0.12	27	37	24.3	68	17.7	3.69	11	55.3	0.012	12	28	564	276	140	103	45	284	30.6	0.26	0.63	1.37037	4.73251	353.333
male	31	39.5	yes	no	no	20	6.9	0.58	8.4	192	138	6.05	0.11	19	21	40.8	89	6.48	4.28	15	21	0.012	12.8	32.6	71	317	93	157	39	96	13.7	1.64	2.94	1.10526	0.14828	331.034
male	40	38.9	yes	no	no	50.3	4.1	1.49	36.6	174	139	7.52	0.03	27	35	43.1	83	6	3.52	12	35.03	0.006	11.6	32.7	38	779	291	370	217	296	13.6	1.15	2.25	1.2963	0.17448	116.779
male	34	37.8	no	no	no	14.1	2	0.73	36.7	134	141	7.43	0.04	9	20	39	72	5.5	3.88	15	21	0.004	14.1	38.6	94	662	393	191	100	102				2.22222	0.19051	183.562
male	17	38.5	yes	yes	no	9.1	3.3	1.07	32.8	110	147	3.49	0.05	307	110	52.2	63	5.93	4.13	18	21	0.005	12.8	37	65	696	334	262	90	195	2.79	12.7	102	0.35831	0.06686	102.804
male	89	38.8	yes	no	no	200.8	4.4	0.72	16.6	30	115	126	1.33	26	44	33.7	39	5.12	3.28	20	28.66	0.037	11.2	33.3	532	334	170	118	23	277				1.69231	3.73887	41.6667
male	55	37.8	yes	no	no	15.7	5.7	1.43	25	157	146	5.95	0.07	16	18	39.1	82	5.12	3.8	14	33.63	0.006	12.6	36.4	57	932	565	267	111	248				1.125	0.15217	109.79
male	64	38.2	yes	no	no	94.8	3.9	0.48	12.2	137	125	74.1	0.11	37	42	38.3	87	6.36	4.41	15	32.9	0.009	12.5	34.9	79	275	137	111	23	225				1.13514	1.93473	285.417
male	33	38.2	yes	no	no	24.9	3.6	0.75	20.3	105	149	24.29	0.06	11	17	43.3	61	6.07	3.83	16	21	0.004	14	38.7	70	433	194	174	81	184				1.54545	0.56097	140
male	30	37.7	no	no	no	7.6	5.9	1.04	17.7	298	164	15.4	0.07	26	23	44.9	95	5.63	4.38	23	21.35	0.004	13.1	32.5	77	1195	828	275	138	225				0.88462	0.34298	286.538
male	31	39	yes	no	no	26.1	3.7	1.15	31.1	142	165	3.46	0.07	13	24	44	79	4.89	3.94	23	30.83	0.005	11.3	32.4	80	724	335	330	60	117				1.84615	0.07864	123.478
female	64	38.6	no	no	no	9.8	3.5	0.77	22.3	135	121	4.66	0.02	13	27	41.9	58	5.13	4.11	15	49.21	0.008	10.1	30.7	127	471	275	114	104	225				2.07692	0.11122	175.325
male	20	37.8	no	no	no	4.8	4.4	1.79	40.3	105	156	3.32	0.08	10	29	43.5	91	4.67	4.56	29	28.81	0.004	12.8	28.8	306	930	539	400	82	640	2.12	16	1.98	2.9	0.07632	58.6592
male	39	37.5	yes	no	no	5.5	3.4	1.23	36.7	125	155	3.65	0.03	29	19	39.6	74	5.15	3.92	28	21	0.007	11.9	27.8	105	1244	554	441	89	54				0.65517	0.09217	101.626
male	62	38	yes	no	no	36.7	3.2	0.55	17.5	93	166	14.82	0.06	51	48	40.1	95	6.24	4.6	17	71.77	0.008	12	34.7	64						12	0.98	4.34	0.94118	0.36958	169.091
female	90	39.2	yes	yes	no	40.9	9.6	0.96	10.1	144	91	14.31	0.09	7	14	36.8	126	5.86	4.02	19	40.92	0.067	11	29.6	1524									2	0.38886	150
male	78	no	yes	no	no	4.1	3.2	0.94	29.4	85	99	2.82	0.04	28	35	34.9	60	4.76	3.97	14	30.16	0.016	11.3	31	139	784	536	183	56	141	12.8	1.67	1.24	1.25	0.0808	90.4255
female	69	no	no	no	no	4.1	3.2	0.94	29.4	85	99	2.82	0.04	28	35	34.9	60	4.76	3.97	14	30.16	0.016	11.3	31	139									1.25	0.0808	90.4255
male	66	no	no	no	no	1.5	5.2	2.48	47.4	272	120	1.1	0.02	12	22	38..6	79	4.76	3.38	158	38.36	0.008	12.4	32.5	267	1520	979	450	187	628				1.83333		109.677
male	80	39	yes	yes	yes	21.2	7.7	1.12	14.5	414	121	43.8	0.08	36	25	29.8	58	4.8	3.68	13	44.08	0.012	12.1	31.4	1201	576	426	151	77	244	2.34	21.4	1.14	0.69444	1.4698	369.643
male	69	yes 未测	no	no	no	16.4	3.5	1.16	33.2	89	146	30.3	0.07	23	26	41.6	92	5.23	4.45	12	35.99	0.008	12.6	34.2	119	605	264	299	30	460				1.13043	0.72837	76.7241
male	72	38	yes	no	no	36.69	4.8	1.08	22.4	141	143	35.2	0.07	32	38	39.5	80	5.88	4.58	14	120.7	0.02	12.5	32.7	167	531	307	202	137	507	10.6	0.45	2.22	1.1875	0.89114	130.556
male	62	38	no	no	no	8.9	6.4	2.02	31.4	210	126	4.27	0.12	26	25	40.7	118	8.05	3.88	15	39.48	0.01	10.8	40.1	121	1531	1148	257	232	195	13.9	0.54	2.12	0.96154	0.10491	103.96
male	55	38	yes	no	no	23.8	2.4	0.33	13.8	103	157	13.1	0.04	22	33	44.2	69	13.2	4.47	21	61.95	0.005	11.9	37	87	177	52	79	92	51	12.4	3.21	1.16	1.5	0.29638	312.121
male	60	39	yes	yes	no	50.3	5.6	1.04	18.5	95	140	49.4	0.07	21	29	39	72	5.61	4.3	19	68.3	0.007	12.3	31.6	82	759	429	258	231	610	3.53	18.3	0.71	1.38095	1.26667	91.3461
female	55	38	yes	no	no	9.2	2.8	0.33	11.9	102	117	19.57	0.2	24	26	38.2	65	6.26	3.67	14	25.63	0.004	12.2	27	602	174	95	52	90	27				1.08333	0.5123	309.091
male	79	yes	yes	yes	yes	27.4	4.4	0.49	11.2	102	131	47.49	0.37	18	22	30.3	68	11.24	4.35	111	41.69	0.011	13.9	34.1	423	357	253	71	48	32				1.22222	1.56733	208.163
male	58	39.3	yes	no	no	84.9	4.6	1.34	29.4	123	140	25.3	0.05	17	20	39.8	69	6.79	4.09	16	35.49	0.005	13	34	107	364	169	143	136	406	11.4	0.63	1.82	1.17647	0.63568	91.791
female	86	38.5	yes	yes	yes	121.7	10.7	1.14	10.7	300	95	132.55	0.35	7	20	31.3	86	8.59	3.94	14	51.87	0.055	14.2	37.1	685	1440	909	499	295	85				2.85714	4.23482	263.158
male	85	no	no	no	no	10.1	11.3	0.81	7.2	242	147	10	0.06	12	18	41.6	109	7.45	4.34	46	65.66	0.03	10.5	31.5	150						15.1	0.92	5.02	1.5	0.24038	298.765
male	68	39	yes	yes	yes	100.3	5.4	0.66	12.2	306	90	17.8	0.08	20	22	29.2	110	5.03	3.06	16	92.68	0.028	12.8	44.9	540	381	335	58	174	126	18.7	2.11	2.17	1.1	0.60959	463.636
male	62	yes	yes	no	yes	1.8	4.8	1.61	33.5	370	114	13.7	0.04	22	18	35.5	43	5.03	4.32	16	24.88	0.004	11.4	28.1	257	1010	594	363	222	249				0.81818	0.38592	229.814
female	82	yes	yes	yes	yes	33	4.4	0.95	21.4	127	114	11.08	0.04	12	25	34.2	44	5.44	4.14	86	44.15	0.013	10.9	31.6	105									2.08333	0.32398	133.684
female	65	yes	yes	yes	yes	49.7	5.9	1.09	18.5	172	131	51.26	0.1	27	55	34.8	50	6.43	3.4	80	24.65	0.007	11.6	33	161	749	373	324	212	92				2.03704	1.47299	157.798
female	70	no	yes	no	no	1.5	6.2	0.97	15.5	155	125	32.31	0.03	36	45	32.2	45	5.06	3.65	30	42.25	0.008	11.1	31.7	135	676	338	221	145	101	9.92	0.4	1.54	1.25	1.00342	159.794
female	66	no	yes	no	no	1.5	4.6	1	21.6	215	131	0.499	0.02	12	27	45	62	9.77	4.25	121	27.87	0.006	11.1	34.5	146						12.3	1.22	1.33	2.25	0.01109	215
female	66	39	yes	no	no	12.5	7	1.63	23.2	139	105	79.1	16.28	87	42	30.2	118	5.18	3.82	18	28.87	0.068	10.6	35.8	692	1181	756	226	288	115				0.48276	2.61921	85.2761
male	70	no	yes	no	yes	71.1	4.4	0.74	16.7	122	139	39.96	0.1	35	74	42	114	5.21	3.65	1906	762.6	0.038	14.1	35.6	161						10.7	0.84	3.44	2.11429	0.95143	164.865
female	54	39	yes	no	no	23.8	2.6	0.37	14.3	127	114	11.8	0.05	26	31	36.7	51	9.47	3.59	16	60.11	0.003	12	28.1	65	190	70	97	73	47				1.19231	0.32153	343.243
female	57	no	yes	no	no	2.3	4.7	1.76	37.2	224	115	8	0.04	15	19	38.3	55	5.75	3.8	15	21	0.007	10.9	32.5	65						12.9	0.65	3.21	1.26667	0.20888	127.273
male	82	no	yes	yes	no	22	5.1	0.88	17.4	266	102	30.88	0.03	78	65	36.3	74	5.71	3.32	620	110.5	0.031	12.7	34	395	459	319	113	43	315				0.83333	0.85069	302.273
female	63	38	yes	no	yes	69.2	4.9	1.52	31.1	286	140	68.51	0.15	23	44	37.1	62	15.72	3.92	21	21	0.006	11.4	31.1	186									1.91304	1.84663	188.158
female	56	38.5	no	no	yes	30.2	3.8	1.98	52.1	294	118	1.2	0.05	9	18	40.1	60	5.15	3.82	17	21	0.006	11.5	31.9	51	1479	1042	368	313	322				2	0.02993	148.485
female	83	no	no	no	no	5.6	4.7	1.64	35.2	247	110	10	0.05	63	70	38	58	4.19	4.1	18	28.1	0.011	16.1	39.9	29	1191	661	369	140	114				1.11111	0.26316	150.61
male	45	38.5	no	yes	yes	32.8	12.3	0.48	3.9	184	140	185.29	1.76	49	53	32.8	83	10.59	4.24	22	66.24	0.004	14.6	30.1	259	156	84	54	132	220				1.08163	5.64909	383.333
female	37	37.3	no	yes	no	18.1	3.9	1.28	33	177	120	27.49	0.04	7	18	36.9	50	5.62	3.77	17	21	0.003	13.3	31.7	89	900	495	300	315	260	9.12	1.10	1.05	2.57143	0.74499	138.281
female	51	no	no	no	no	32.5	4.1	1.21	29.4	218	113	19.34	0.02	23	23	34.1	35	5.49	3.63	52	21	0.003	11.5	33.5	116	686	309	120	264	70	14.1	1.04	2.23	1	0.56716	180.165
female	68	38	yes		yes	72.5	4	1.07	26.5	118	153	11.2	0.14	100	115	42.2	65	9.26	4.15	18	23.6	0.006	13	31.4	208	700	481	155	150	278	16.6	1.61	2.33	1.15	0.2654	110.28
female	33	no	yes	no	no	1.9	5.6	2.07	50.5	347	116	10	0.03	22	22	39.9	58	6	3.8	139	25.77	0.005	11.3	26.9	23	1048	616	354	290	124				1	0.25063	167.633
female	33	no	no	no	no	7.8	3.5	1	28.5	176	116	4.56	0.05	17	23	42	47	4.8	3.48	19	21	0.003	11.8	30.9	165	772	379	259	135	65				1.35294	0.10857	176
female	37	yes	no	no	no	15.5	4.1	1.54	37.8	108	124	3.32	0.08	2	11	41	47	4.88	4.09	69	21	0.003	11.3	31.9	81									5.5	0.08098	70.1299
female	33	no	yes	yes	yes	7	5.1	1.42	27.7	237	118	7.12	0.02	24	27	40.7	55	4.78	4.75	62	21	0.003	10.9	32.5	122	965	491	400	75	129				1.125	0.17494	166.901
female	32	yes	no	no	no	2.9	3	0.35	11.5	151	115	17.7	0.04	16	28	38.6	52	8.14	4.06	17	21	0.003	13.5	33.5	79									1.75	0.45855	431.429
female	34	37.8	no	no	no	16.6	4	1.09	27.2	101	130	6	0.04	36	54	39	53	5.08	3.69	17	21	0.003	12	36.6	97	974	598	362	106	103	4.03	13.6	1.42	1.5	0.15385	92.6606
male	33	37.6	yes	no	no	24.5	4.7	0.42	8.9	166	148	5.45	0.07	38	44	48.8	90	6.07	3.96	14	47.62	0.007	12.6	37.5	56						15.5	0.49	1.6	1.15789	0.11168	395.238
female	36	39	yes	no	no	18.1	4.8	1.26	26	298	120	37.65	0.06	35	26	38.8	41	6.29	3.59	16	21	0.003	12.1	28.4	181	1310	701	544	356	116				0.74286	0.97036	236.508
female	31	38	yes	yes	yes	6.4	1.7	0.67	39	70	131	0.5	0.04	7	21	40.5	48	5.26	3.34	17	21	0.004	12.3	39	398	522	263	238	21	43				3	0.01235	104.478
female	66	yes	yes	no	no	96.2	11.2	0.55	4.9	270	103	153.2	0.63	17	30	32.4	50	9.74	3.55	213	51.4	0.009	12.7	27.8	477	283	120	141	98	108				1.76471	4.7284	490.909
female	40	no	yes	yes	yes	13	5	1.73	34.5	179	118	8.95	0.05	19	29	43.5	54	5.23	4.17	15	21	0.004	11.9	30.9	116	73	607	505	341	117				1.52632	0.20575	103.468
male	47	no	yes	no	yes	3	4	1.83	45.4	217	133	0.499	0.02	17	19	39.6	62	5.17	3.54	90	21	0.006	12.3	31.8	115									1.11765	0.0126	118.579
female	52	38	yes	yes	yes	5.4	3.7	0.89	24.3	233	113	19.55	0.02	19	25	37.7	44	4.99	3.3	15	21	0.003	11.8	31.5	871	688	400	182	142	48				1.31579	0.51857	261.798
male	53	no	no	no	no	1.5	4.2	1.46	35.1	208	139	0.499	0.03	26	25	45.3	70	5.59	4	195	33.6	0.004	11.3	30.7	34						12.6	1.31	1.44	0.96154	0.01102	142.466
female	61	38	yes	no	no	11.8	4.3	16.8	0.73	280	120	74.67	0.03	15	18	37.2	43	6.13	3.38	46	21	0.005	12.6	29.6	224	373	294	88	118	90	10	0.97	0.74	1.2	2.00726	16.6667
male	64	37.7	yes	no	no	14.5	4.3	1.09	25.6	151	119	6.36	0.04	9	12	35.2	95	4.66	3.77	10	31.37	0.005	10.9	38.1	49	269	78	147	47	62				1.33333	0.18068	138.532
female	33	37.8	no	no	no	10.2	4.6	1.17	25.3	231	122	5.32	0.03	9	12	37.4	56	4.66	3.77	10	21	0.003	12.4	32.9	49	908	567	357	110	173	1.18	11.5	1.11	1.33333	0.14225	197.436
male	52	39.5	yes	no	yes	107.7	12.5	0.52	4.2	212	156	104.98	0.62	21	37	46.6	79	5.28	3.43	20	146.8	0.004	14.9	31.3	207									1.7619	2.25279	407.692
male	43	38.7	no	no		10.5	3.8	0.85	22.3	131	150	1.52	0.05	28	28	40	79	8.92	2.98	15	55.9	0.025	11.9	34.6	49	223	90	110	373	107				1	0.038	154.118
female	60	no	no	yes	no	1.8	5.9	0.64	10.9	274	132	19.4	0.02	53	22	31.8	40	10.17	3.92	24	53.87	0.006	10.6	25.5	634	320	244	70	147	56				0.41509	0.61006	428.125
female	62	yes	yes	no	no	36.4	3.4	0.78	70.1	161	131	28.23	0.04	32	36	41.7	41	6.65	4.27	80	21	0.005	11.7	30.5	126						11.9	1.44	2.08	1.125	0.67698	206.41
female	58	yes	no	yes	yes	36.2	2.5	0.83	32.9	158	117	6.82	0.02	16	26	40.2	58	4.93	3.56	19	39.89	0.006	11.4	34.2	59	481	288	98	43	143				1.625	0.16965	190.361
female	51	38.9	yes	no	no	69.5	4.4	1.26	28.8	181	127	12.97	0.04	14	28	40.6	41	5.49	3.85	15	21	0.019	11.9	31.9	151	809	528	159	219	142	16.9	1.36	2.41	2	0.31946	143.651
male	57	no	yes	no	no	35.5	4.6	1.27	27.9	142	124	45.1	0.13	18	28	34.6	83	5.67	3.5	21	42.86	0.005	12.2	35.2	121	983	571	337	131	288				1.55556	1.30347	111.811
female	48	yes	yes	no	no	28.2	3.8	0.93	24.5	189	108	25.2	0.04	26	31	36.4	49	5.74	3.57	13	21	0.009	13.1	36.2	231	72	443	161	152	57				1.19231	0.69231	203.226
female	55	no	yes	yes	no	18	4.5	0.69	15.2	349	115	38.96	0.02	19	32	45	36	5.52	4.59	416	84.59	0.005	12.8	28.5	230						18	1.14	2.44	1.68421	0.86578	505.797
male	61	yes	yes	yes	yes	137.1	14	0.51	3.6	284	187	252	0.25	53	27	33	67	7.72	4.08	27	194.9	0.038	15.8	32	13029									0.50943	7.63636	556.863
male	60	no	yes	no	no	160.4	5.6	1.59	28.2	191	140	57.78	0.04	34	31	31.9	59	9.08	3.95	117	39.41	0.008	12.9	31.1	203									0.91176	1.81129	120.126
male	56	no	yes	yes	yes	77.1	5.2	0.96	18.5	165	125	76.3	0.09	16	41	30.6	69	5.47	4.02	19	44.93	0.016	13.2	32.7	179									2.5625	2.49346	171.875
male	78		yes	yes	yes	69	6.3	0.81	12.9	234	113	73	0.09	37	46	30	80	7.09	3.89	14	53.53	0.015	13	29	197						11.8	0.92	2.59	1.24324	2.43333	288.889
male	67	no	no	yes	no	2.6	10.7	1.9	17.8	446	127	10	0.03	22	20	35.8	56	6.41	3.88	120	21	7	9.8	25.9	80	1277	711	313	303	599				0.90909	0.27933	234.737
male	69	no	yes	yes	no	2.7	6.3	1.5	24	267	150	8	0.03	15	20	40	77	5.98	3.14	166	21	7	11.9	33.3	93	1296	525	692	130	836				1.33333	0.2	178
female	63	no	yes	no	no	4.2	4.9	2.14	43.3	175	99	10	0.02	30	29	33.2	50	4.82	3.27	14	21	0.008	11.2	32.1	284	1673	919	587	377	72	12	1.17	1.95	0.96667	0.3012	81.7757
female	82	no	no	no	yes	27	16.9	1.48	8.7	403	75	28.3	1.09	105	105	30.6	106	5.41	3.63	24	106.7	0.026	11.8	30	664	966	629	300	258	52				1	0.92484	272.297
female	50	yes	yes	no	no	1.6	5.9	2.12	35.9	183	119	10	0.03	52	43	39.9	57	5.32	3.75	18	21	0.003	10.7	29.7	33	1687	1167	392	233	167				0.82692	0.25063	86.3208
male	37	no	yes	yes	yes	1.5	7.9	3.21	40.9	162	130	3.13	0.04	96	48	46.2	65	4.9	3.58	228	23.18	0.003	11.4	32.6	33						11.2	1.11	2.72	0.5	0.06775	50.4673
female	29	38	yes	no	no	61.6	6.5	1	15.4	253	148	7.89	0.05	35	25	44.8	38	9.15	4.01	14	21	0.003	12.4	31.2	33	847	340	399	279	342				0.71429	0.17612	253
male	83	38.5	no	no	no	187.8	6.7	1.3	19.3	136	156	74.6	0.23	18	52	35	100	6.09	4.67	17	136	0.024	14.1	34.7	745	347	248	74	148	212				2.88889	2.13143	104.615
female	41	37.7	yes	no	no	18.5	3.1	0.95	31.1	146	120	7.93	0.02	19	22	40.5	46	5.46	4.25	12	21	0.003	12.5	44.9	131						11.1	0.46	0.8	1.15789	0.1958	153.684
female	39	38.5	no	yes	no	17.7	7.5	0.87	11.6	223	119	11.06	0.03	17	23	45.4	51	4.9	4.47	13	21	0.003	12.4	30.6	32									1.35294	0.24361	256.322
female	56	no	yes	no	yes	10.4	2.7	1.24	46.4	177	120	5.57	0.03	22	30	36.4	51	5.31	3.93	61	21	0.005	11.1	33.2	147									1.36364	0.15302	142.742
male	55	38.9	yes	no	no	29.8	6.4	0.9	14.1	190	101	7.25	0.08	81	61	41.2	75	6.53	3.35	16	71.41	0.011	11.9	30.3	1348	809	355	251	48	179				0.75309	0.17597	211.111
male	60	38	yes	no	no	3.8	3.4	1.42	41.5	118	157	0.5	0.06	11	16	42.9	82	7.64	3.81	17	40.11	0.008	10.5	28.1	150	1063	474	406	152	216				1.45455	0.01166	83.0986
male	60	36.4	yes	no	no	6.1	4.3	1.07	24.7	145	139	2.63	0.01	51	99	39.4	59	5.84	3.72	51	47.78	0.011	13.6	32.3	66	781	475	226	111	241	10.1	7.25	0.33	1.94118	0.06675	135.514
male	23	39.8	no	no	no	22.4	4.3	1.02	23.6	151	136	44.68	0.14	50	26	40.8	75	5.17	4.49	16	22.27	0.003	12.7	33.1	79	752	338	223	79	141	1.66	10.5	1.39	0.52	1.0951	148.039
male	29	38.2	no	no	no	10.7	4.7	0.91	19.4	182	145	4.8	0.03	11	21	43.8	70	6.53	3.94	10	38.63	0.006	12.4	34.4	55	700	345	276	159	406				1.90909	0.10959	200
female	51	38	yes	no	no	37.5	3.2	0.86	26.5	269	110	18.1	0.07	25	32	31.5	49	6.34	3.56	16	36.58	0.005	12.6	34	180	699	362	274	24	97	0.62	17.3	0.54	1.28	0.5746	312.791
male	35	38.5	yes	no	yes	3.8	6.2	2.78	44.6	166	148	1.27	0.03	55	37	42.7	74	4.88	4.39	38	21	0.005	12.3	27.8	95	2040	1198	800	279	259	1.39	15.6	0.83	0.67273	0.02974	59.7122
female	72	no	yes	no	no	1.5	3.5	1.39	39.8	129	117	41.8	0.04	20	13	37.1	36	4.54	2.97	13	89.59	0.008	11.9	30.1	95	1307	762	650	137	175	13	0.87	1.36	0.65	1.12668	92.8058
male	55	36.4	yes	no	no	1.9	5.5	1.96	35.6	229	135	4.17	0.04	90	60	45.9	67	4.54	4.51	25	21	0.005	11.9	28.6	75	1313	992	267	327	205	3.42	18.7	0.76	0.66667	0.09085	116.837
male	51	38.5	no	no	no	41.6	15	0.45	3	284	134	79.9	0.18	34	22	32.2	66	10.49	4.39	16	24.93	0.006	12.9	28.7	168									0.64706	2.48137	631.111
male	38	38.6	yes	no	no	23.7	4.6	0.77	16.6	99	146	1.9	0.05	34	35	43.6	69	5.06	3.58	19	45.49	0.004	11.4	35.8	73	625	262	292	146	111				1.02941	0.04358	128.571
male	34	37.5	yes	no	no	1.5	9.5	2.11	22.3	253	145	1.89	0.03	27	24	50.8	76	6.76	4.15	8	21	0.006	11.8	31.6	22	861	632	208	99	693	2.69	16.9	0.84	0.88889	0.0372	119.905
